# Supplementary material for: Preparation and adsorption properties of magnetic chitosan/sludge biochar composites for removal of Cu2+ ions
Source: Sci Rep. 2023 Nov 28;13:20937. doi: 10.1038/s41598-023-46815-4 (PMC10684598; doi:10.1038/s41598-023-46815-4)
Supplement: Supplementary file 1 — Supplementary Information. [file 41598_2023_46815_MOESM1_ESM.xlsx]

## Sheet: Sheet1
T	T/Q		Q		ln(qe-qt)
min	min/(mg/g)		（mg/g)							t^0.5
20	1.45159		13.778		1.43347			17.9713		4.47214
40	2.76695		14.4563		1.25702					6.32456
60	3.75047		15.998		0.679697					7.74597
100	5.66949		17.6383		-1.09963					10
120	6.78915		17.6753		-1.21742					10.9545
140	7.97637		17.5519		-0.869116					11.8322
160	8.98947		17.7986		-1.75642					12.6491
180	10.0505		17.9096		-2.78612					13.4164
200	11.1289		17.9713		#NUM!					14.1421
220	12.6453		17.3977		-0.555962					14.8324
35度	lnce	ce	qe	ce/qe	lnqe
	-2.21119	0.10957	5.93426	0.018464	1.78074
	-1.37259	0.25345	17.8479	0.0142005	2.88189
	0.279373	1.3223	29.2066	0.045274	3.3744
	1.45927	4.3028	45.4183	0.0947371	3.81592
	3.05007	21.1168	53.3299	0.395965	3.9765
	4.07753	58.9996	54.6002	1.08057	4.00004
	3.96363	52.6481	70.6002	0.745721	4.25703
25度	ce	lnce	qe	lnqe	ce/qe
	0.130124	-2.03927	5.92193	1.77866	0.0219732
	0.17123	-1.76475	17.8973	2.88465	0.00956739
	6.7283	1.90632	25.963	3.25667	0.259149
	26.1322	3.26317	32.3207	3.47571	0.808528
	49.9534	3.91109	36.028	3.5843	1.38652
	58.3624	4.06667	54.9826	4.00702	1.06147
	60.1712	4.09719	65.8973	4.1881	0.913107
45度	ce	qe	lnce	3.81592	lnqe
10	0.30998	5.81401	-1.17125	0.053316	1.76027
30	0.84338	17.494	-0.170338	0.0482097	2.86186
50	0.8701	29.4779	-0.139147	0.029517	3.38364
80	4.4261	45.3443	1.48752	0.0976109	3.81429
110	14.7036	57.1778	2.68809	0.257156	4.04617
150	47.016	61.904	3.85049	0.759499	4.12558
170	37.5196	79.4882	3.62486	0.472014	4.37561
铜初始浓度	10	30	50	80	110	150
吸附效率(%)	0.9418	0.9614	0.858	0.6883	0.6234	0.6097
吸附量(mg/g)	5.6506	17.3053	25.741	33.0396	41.1449	54.8716
材料投加量	0.012	0.018	0.03	0.042	0.05	0.06
吸附效率（%）	51.7	52.5	86.62	97.17	97.8	98.15
吸附量(mg/g)	38.772	26.2467	25.985	20.8218	17.6053	14.723
pH	3	4	5	6	7	8	10
吸附效率(%)	88.67	93.33	99.77	99.26	97.92	98.6	91.62
吸附量(mg/g)	15.961	16.7996	17.9589	17.8726	17.6259	17.7493	16.4913
温度（℃）	25	35	45	55	65
吸附效率（%）	96.14	99.15	97.15	99.43	97.58
吸附量（mg/l)	17.3053	17.8479	17.494	17.8973	17.5458
Boyd模型
t	-ln(1-(qt/qe)2)
20	0.88621
40	1.04152
60	1.5724
100	3.30457
120	3.42132
140	3.07648
160	3.95686
180	4.98346
220	2.76767
颗粒内扩散模型
t^0.5	qt
4.47214	13.778
6.32456	14.4563
7.74597	15.998
10	17.6383
10.9544	17.6753
11.8322	17.5519
12.6491	17.7986
13.4164	17.9096
14.1421	17.9713
14.8324	17.394
													XRD图
	红外数据							磁滞回线
	3999.64	84.077	0.00884	0.00951				Field(G)	Moment(emu)	M (emu/g)			10	306	10	2010	10	4130
	3998.68	84.066	0.00885	0.00952				19580.4	0.0359862	1.69826			10.0204	304	10.0204	2010	10.0204	4103
	3997.71	83.945	0.00887	0.00953				19127	0.035978	1.69788			10.0408	316	10.0408	2010	10.0408	4109
	3996.75	83.703	0.0089	0.00956				18600.5	0.0359625	1.69714			10.0612	308	10.0612	2000	10.0612	4105
	3995.78	83.435	0.00892	0.00958				18086.5	0.0359552	1.6968			10.0816	313	10.0816	2019	10.0816	4119
	3994.82	83.284	0.00892	0.00958				17584.1	0.0359088	1.69461			10.102	315	10.102	2014	10.102	4127
	3993.86	83.32	0.00891	0.00958				17083.6	0.0358766	1.69309			10.1224	325	10.1224	2000	10.1224	4090
	3992.89	83.468	0.00888	0.00958				16584.4	0.0358036	1.68965			10.1428	276	10.1428	2000	10.1428	4113
	3991.93	83.576	0.00887	0.0096				16085.3	0.0357419	1.68673			10.1632	336	10.1632	2022	10.1632	4102
	3990.96	83.597	0.00887	0.00962				15589.6	0.0357082	1.68514			10.1836	299	10.1836	2004	10.1836	4120
	3990	83.642	0.00886	0.00962				15095.2	0.035615	1.68075			10.204	294	10.204	2019	10.204	4115
	3989.03	83.826	0.00883	0.00961				14607.2	0.0355152	1.67604			10.2244	345	10.2244	2008	10.2244	4094
	3988.07	84.095	0.0088	0.0096				14127.9	0.0354243	1.67175			10.2448	338	10.2448	2000	10.2448	4095
	3987.11	84.265	0.00879	0.0096				13616.1	0.0353353	1.66755			10.2652	348	10.2652	2000	10.2652	4121
	3986.14	84.217	0.00881	0.00961				13125.8	0.0352541	1.66371			10.2856	320	10.2856	2025	10.2856	4101
	3985.18	83.999	0.00883	0.00961				12635	0.0351226	1.65751			10.306	294	10.306	2003	10.306	4114
	3984.21	83.732	0.00885	0.00962				12143.4	0.0350085	1.65212			10.3264	297	10.3264	2015	10.3264	4135
	3983.25	83.507	0.00886	0.00963				11654.3	0.0348983	1.64692			10.3468	290	10.3468	2004	10.3468	4103
	3982.28	83.38	0.00886	0.00963				11161.7	0.0347571	1.64026			10.3672	317	10.3672	2006	10.3672	4124
	3981.32	83.399	0.00885	0.00963				10672.9	0.0346299	1.63426			10.3876	312	10.3876	2031	10.3876	4140
	3980.36	83.547	0.00884	0.00963				10182	0.0344833	1.62734			10.408	349	10.408	2019	10.408	4135
	3979.39	83.703	0.00884	0.00963				9692.51	0.0343523	1.62116			10.4284	330	10.4284	2014	10.4284	4154
	3978.43	83.699	0.00885	0.00965				9219.41	0.0342187	1.61485			10.4488	319	10.4488	2018	10.4488	4233
	3977.46	83.454	0.00888	0.00966				8716.14	0.0340495	1.60687			10.4692	335	10.4692	2005	10.4692	4441
	3976.5	83.053	0.00892	0.00967				8220.85	0.0338855	1.59913			10.4896	301	10.4896	2029	10.4896	4469
	3975.53	82.705	0.00894	0.00967				7728.37	0.0337005	1.5904			10.51	344	10.51	2009	10.51	4443
	3974.57	82.613	0.00893	0.00966				7240.1	0.0335142	1.5816			10.5304	296	10.5304	2006	10.5304	4248
	3973.61	82.846	0.00889	0.00966				6750.57	0.0333006	1.57152			10.5508	340	10.5508	2002	10.5508	4174
	3972.64	83.293	0.00884	0.00966				6258.31	0.0330441	1.55942			10.5712	328	10.5712	2006	10.5712	4141
	3971.68	83.738	0.00879	0.00967				5769.82	0.0328755	1.55146			10.5916	316	10.5916	2024	10.5916	4109
	3970.71	83.995	0.00877	0.00969				5279.92	0.0325618	1.53666			10.612	326	10.612	2004	10.612	4100
	3969.75	84.019	0.00877	0.0097				4963.54	0.032351	1.52671			10.6324	327	10.6324	2000	10.6324	4116
	3968.78	83.905	0.00878	0.0097				4781.16	0.0322133	1.52021			10.6528	328	10.6528	2003	10.6528	4096
	3967.82	83.811	0.00877	0.0097				4592.04	0.0320839	1.51411			10.6732	358	10.6732	2017	10.6732	4104
	3966.86	83.819	0.00877	0.00969				4380.85	0.0319096	1.50588			10.6936	344	10.6936	2011	10.6936	4104
	3965.89	83.819	0.00878	0.00969				4180.54	0.0317823	1.49987			10.714	337	10.714	2000	10.714	4093
	3964.93	83.575	0.00882	0.00972				3981.22	0.0316174	1.49209			10.7344	318	10.7344	2013	10.7344	4124
	3963.96	82.993	0.00889	0.00975				3780.93	0.0314225	1.48289			10.7548	323	10.7548	2020	10.7548	4116
	3963	82.34	0.00894	0.00976				3580.6	0.0312133	1.47302			10.7752	325	10.7752	2000	10.7752	4101
	3962.03	82.099	0.00895	0.00974				3381.13	0.0310301	1.46437			10.7956	357	10.7956	2000	10.7956	4081
	3961.07	82.534	0.0089	0.00971				3180.41	0.0308214	1.45453			10.816	363	10.816	2016	10.816	4105
	3960.11	83.423	0.00883	0.0097				2981.12	0.0305581	1.4421			10.8364	357	10.8364	2000	10.8364	4102
	3959.14	84.221	0.00878	0.00973				2780.49	0.0302943	1.42965			10.8568	348	10.8568	2013	10.8568	4108
	3958.18	84.507	0.00878	0.00977				2580.74	0.0299844	1.41503			10.8772	355	10.8772	2008	10.8772	4114
	3957.21	84.292	0.00881	0.0098				2384.7	0.0296662	1.40001			10.8976	316	10.8976	2030	10.8976	4126
	3956.25	83.913	0.00883	0.00978				2187.01	0.0292945	1.38247			10.918	323	10.918	2000	10.918	4096
	3955.29	83.674	0.00883	0.00975				2008.03	0.0288909	1.36342			10.9384	333	10.9384	2012	10.9384	4101
	3954.32	83.596	0.00883	0.00973				1912.46	0.028626	1.35092			10.9588	333	10.9588	2010	10.9588	4113
	3953.36	83.444	0.00884	0.00975				1811.65	0.028368	1.33874			10.9792	353	10.9792	2000	10.9792	4100
	3952.39	82.971	0.00889	0.0098				1712.01	0.0281075	1.32645			10.9996	326	10.9996	2013	10.9996	4107
	3951.43	82.138	0.00897	0.00985				1612.16	0.0277985	1.31187			11.02	332	11.02	2000	11.02	4101
	3950.46	81.186	0.00906	0.00989				1511.95	0.0274474	1.2953			11.0404	309	11.0404	2000	11.0404	4111
	3949.5	80.575	0.00911	0.00989				1412.03	0.027089	1.27839			11.0608	307	11.0608	2001	11.0608	4092
	3948.54	80.802	0.00907	0.00984				1312.25	0.0266632	1.25829			11.0812	321	11.0812	2000	11.0812	4103
	3947.57	82.039	0.00894	0.00979				1212.08	0.026192	1.23605			11.1016	313	11.1016	2016	11.1016	4107
	3946.61	83.751	0.00881	0.00978				1115.96	0.0256885	1.21229			11.122	339	11.122	2009	11.122	4113
	3945.64	84.759	0.00876	0.00987				1036.24	0.0251535	1.18705			11.1424	342	11.1424	2029	11.1424	4096
	3944.68	84.135	0.00886	0.01001				989.291	0.0248297	1.17176			11.1628	349	11.1628	2017	11.1628	4096
	3943.72	82.301	0.00903	0.01009				939.259	0.0244704	1.15481			11.1832	325	11.1832	2000	11.1832	4089
	3942.75	80.907	0.00911	0.01003				889.157	0.0240936	1.13703			11.2036	350	11.2036	2016	11.2036	4097
	3941.79	81.332	0.009	0.00989				839.215	0.0236681	1.11695			11.224	336	11.224	2000	11.224	4099
	3940.82	83.451	0.00878	0.0098				789.188	0.0232238	1.09598			11.2444	333	11.2444	2018	11.2444	4088
	3939.86	85.794	0.00861	0.00981				739.106	0.0227144	1.07194			11.2648	309	11.2648	2010	11.2648	4107
	3938.89	86.846	0.00858	0.00991				689.261	0.0221624	1.04589			11.2852	330	11.2852	2000	11.2852	4090
	3937.93	86.311	0.00865	0.00998				639.296	0.0215979	1.01925			11.3056	332	11.3056	2000	11.3056	4093
	3936.97	84.994	0.00876	0.00997				589.072	0.0208985	0.98624			11.326	321	11.326	2011	11.326	4114
	3936	83.589	0.00887	0.00995				540.309	0.0202214	0.95429			11.3464	302	11.3464	2003	11.3464	4111
	3935.04	82.072	0.009	0.00998				490.531	0.0194216	0.91655			11.3668	313	11.3668	2007	11.3668	4097
	3934.07	80.283	0.00917	0.01005				439.228	0.0184405	0.87025			11.3872	348	11.3872	2010	11.3872	4099
	3933.11	78.7	0.00931	0.01007				389.193	0.0174451	0.82327			11.4076	362	11.4076	2007	11.4076	4100
	3932.14	78.302	0.0093	0.01				339.039	0.0162833	0.76844			11.428	350	11.428	2005	11.428	4110
	3931.18	79.713	0.0091	0.00989				309.96	0.0153891	0.72624			11.4484	344	11.4484	2018	11.4484	4100
	3930.22	82.583	0.00883	0.00982				301.748	0.0151273	0.71389			11.4688	342	11.4688	2000	11.4688	4112
	3929.25	85.658	0.00861	0.00985				291.77	0.0148592	0.70124			11.4892	351	11.4892	2022	11.4892	4121
	3928.29	87.343	0.00857	0.00998				281.697	0.0145839	0.68824			11.5096	348	11.5096	2016	11.5096	4111
	3927.32	86.583	0.00872	0.01016				271.788	0.0142808	0.67394			11.53	349	11.53	2000	11.53	4096
	3926.36	83.717	0.00899	0.0103				261.853	0.0139632	0.65895			11.5504	372	11.5504	2000	11.5504	4112
	3925.39	80.523	0.00924	0.01028				252.181	0.0136629	0.64478			11.5708	333	11.5708	2012	11.5708	4101
	3924.43	79.012	0.00929	0.01013				241.765	0.013354	0.6302			11.5912	347	11.5912	2020	11.5912	4110
	3923.47	79.949	0.00912	0.00995				231.724	0.0130126	0.61409			11.6116	368	11.6116	2017	11.6116	4097
	3922.5	82.335	0.00889	0.00989				221.867	0.0126661	0.59774			11.632	347	11.632	2006	11.632	4092
	3921.54	84.136	0.00878	0.00999				211.735	0.0123275	0.58176			11.6524	356	11.6524	2029	11.6524	4097
	3920.57	83.859	0.00886	0.01017				201.843	0.01196	0.56442			11.6728	355	11.6728	2024	11.6728	4124
	3919.61	81.76	0.00906	0.01029				191.756	0.0115949	0.54719			11.6932	344	11.6932	2000	11.6932	4103
	3918.64	79.466	0.00924	0.01027				181.68	0.0112241	0.52969			11.7136	372	11.7136	2025	11.7136	4112
	3917.68	78.668	0.00925	0.01014				171.977	0.0108351	0.51133			11.734	347	11.734	2000	11.734	4107
	3916.72	80.2	0.00905	0.00997				161.763	0.0104153	0.49152			11.7544	363	11.7544	2011	11.7544	4113
	3915.75	83.713	0.00872	0.00984				151.766	0.0100331	0.47348			11.7748	325	11.7748	2011	11.7748	4107
	3914.79	87.719	0.00843	0.00982				141.785	0.00959696	0.4529			11.7952	353	11.7952	2021	11.7952	4111
	3913.82	90.259	0.00829	0.00992				132.246	0.00919357	0.43386			11.8156	376	11.8156	2009	11.8156	4097
	3912.86	90.257	0.00834	0.01007				121.598	0.00869866	0.41051			11.836	345	11.836	2009	11.836	4089
	3911.89	88.363	0.00852	0.01016				111.752	0.00826014	0.38981			11.8564	326	11.8564	2000	11.8564	4119
	3910.93	86.144	0.0087	0.01015				101.947	0.00778082	0.36719			11.8768	389	11.8768	2026	11.8768	4101
	3909.97	84.583	0.00883	0.01011				91.7509	0.00727514	0.34333			11.8972	361	11.8972	2016	11.8972	4096
	3909	83.504	0.00895	0.01013				81.833	0.00677161	0.31957			11.9176	393	11.9176	2005	11.9176	4101
	3908.04	81.997	0.00914	0.01024				71.8723	0.00622381	0.29371			11.938	401	11.938	2012	11.938	4088
	3907.07	79.241	0.00946	0.01041				61.7012	0.0056749	0.26781			11.9584	370	11.9584	2020	11.9584	4098
	3906.11	75.327	0.00989	0.01055				51.7525	0.00509299	0.24035			11.9788	360	11.9788	2000	11.9788	4106
	3905.15	71.564	0.01026	0.01057				41.7608	0.00456141	0.21526			11.9992	376	11.9992	2009	11.9992	4103
	3904.18	69.768	0.01033	0.01045				32.0061	0.00391732	0.18487			12.0196	380	12.0196	2026	12.0196	4104
	3903.22	70.964	0.01004	0.01028				21.9557	0.00323969	0.15289			12.04	361	12.04	2017	12.04	4110
	3902.25	74.638	0.00955	0.0102				11.667	0.00251741	0.1188			12.0604	361	12.0604	2030	12.0604	4114
	3901.29	79.131	0.00912	0.01024				1.81098	0.00177473	0.08375			12.0808	341	12.0808	2003	12.0808	4124
	3900.32	82.989	0.00883	0.01032				-8.20536	0.00093819	0.04428			12.1012	382	12.1012	2000	12.1012	4122
	3899.36	86.099	0.00862	0.0103				-18.4125	0.00014673	0.00692			12.1216	356	12.1216	2022	12.1216	4110
	3898.4	89.207	0.00841	0.01019				-28.1467	-0.00057781	-0.02727			12.142	359	12.142	2020	12.142	4115
	3897.43	92.396	0.00821	0.01009				-38.3795	-0.00132316	-0.06244			12.1624	403	12.1624	2017	12.1624	4129
	3896.47	94.433	0.00812	0.01013				-48.2531	-0.00199425	-0.09411			12.1828	381	12.1828	2007	12.1828	4121
	3895.5	93.557	0.00825	0.01032				-58.3396	-0.00271359	-0.12806			12.2032	366	12.2032	2030	12.2032	4131
	3894.54	89.005	0.00863	0.01059				-68.3613	-0.00332655	-0.15699			12.2236	366	12.2236	2009	12.2236	4132
	3893.57	82.024	0.0092	0.01077				-77.7729	-0.0039274	-0.18534			12.244	365	12.244	2015	12.244	4110
	3892.61	75.538	0.00974	0.01073				-88.1666	-0.00455475	-0.21495			12.2644	357	12.2644	2038	12.2644	4121
	3891.65	72.644	0.00989	0.01045				-98.4156	-0.00512644	-0.24193			12.2848	390	12.2848	2013	12.2848	4128
	3890.68	74.905	0.00951	0.01009				-108.144	-0.00569656	-0.26883			12.3052	367	12.3052	2034	12.3052	4135
	3889.72	81.164	0.0089	0.0099				-118.254	-0.0062764	-0.2962			12.3256	347	12.3256	2005	12.3256	4124
	3888.75	87.154	0.00851	0.01007				-128.305	-0.00680407	-0.3211			12.346	386	12.346	2041	12.346	4134
	3887.79	87.557	0.00864	0.0106				-138.237	-0.00726454	-0.34283			12.3664	374	12.3664	2044	12.3664	4162
	3886.82	81.661	0.00926	0.01108				-148.397	-0.00777571	-0.36695			12.3868	356	12.3868	2044	12.3868	4155
	3885.86	75.325	0.00989	0.01101				-158.257	-0.00827446	-0.39049			12.4072	351	12.4072	2018	12.4072	4158
	3884.9	74.295	0.00987	0.0105				-168.151	-0.00876737	-0.41375			12.4276	375	12.4276	2069	12.4276	4194
	3883.93	78.965	0.00929	0.01008				-178.34	-0.00925559	-0.43679			12.448	367	12.448	2034	12.448	4225
	3882.97	84.988	0.00878	0.0101				-187.571	-0.00968101	-0.45687			12.4684	358	12.4684	2038	12.4684	4276
	3882	87.01	0.00871	0.0105				-198.216	-0.0101066	-0.47695			12.4888	388	12.4888	2080	12.4888	4273
	3881.04	84.269	0.009	0.01081				-208.318	-0.0105404	-0.49742			12.5092	402	12.5092	2030	12.5092	4338
	3880.07	81.519	0.00918	0.01067				-218.303	-0.0109508	-0.51679			12.5296	411	12.5296	2018	12.5296	4428
	3879.11	82.886	0.00894	0.01026				-228.402	-0.0113733	-0.53673			12.55	374	12.55	2040	12.55	4346
	3878.15	87.681	0.00851	0.01006				-238.192	-0.0117561	-0.55479			12.5704	353	12.5704	2032	12.5704	4229
	3877.18	91.241	0.00832	0.01027				-248.197	-0.012129	-0.57239			12.5908	371	12.5908	2007	12.5908	4144
	3876.22	89.173	0.00859	0.01077				-258.294	-0.0125129	-0.59051			12.6112	389	12.6112	2001	12.6112	4141
	3875.25	82.51	0.00922	0.0111				-268.302	-0.0128675	-0.60724			12.6316	369	12.6316	2025	12.6316	4126
	3874.29	76.592	0.00976	0.01096				-278.311	-0.0132141	-0.6236			12.652	357	12.652	2013	12.652	4122
	3873.33	74.651	0.00985	0.01063				-288.249	-0.0135471	-0.63932			12.6724	365	12.6724	2004	12.6724	4092
	3872.36	75.361	0.0097	0.0105				-298.093	-0.0138813	-0.65509			12.6928	372	12.6928	2013	12.6928	4079
	3871.4	75.543	0.00967	0.01069				-307.954	-0.0141987	-0.67007			12.7132	360	12.7132	2029	12.7132	4109
	3870.43	74.592	0.00976	0.01085				-318.151	-0.0145225	-0.68535			12.7336	366	12.7336	2000	12.7336	4112
	3869.47	75.489	0.00959	0.01064				-328.311	-0.0148619	-0.70136			12.754	393	12.754	2000	12.754	4118
	3868.51	80.462	0.00903	0.01027				-338.26	-0.0151116	-0.71315			12.7744	360	12.7744	2012	12.7744	4100
	3867.54	87.35	0.00848	0.01018				-348.231	-0.0154139	-0.72741			12.7948	397	12.7948	2006	12.7948	4105
	3866.58	90.739	0.00834	0.01053				-358.156	-0.0156913	-0.7405			12.8152	384	12.8152	2010	12.8152	4121
	3865.61	87.716	0.00869	0.01101				-368.15	-0.0159831	-0.75428			12.8356	381	12.8356	2008	12.8356	4097
	3864.65	82.006	0.00918	0.01109				-378.302	-0.0162499	-0.76687			12.856	406	12.856	2000	12.856	4106
	3863.68	79.24	0.00933	0.01072				-388.196	-0.0165074	-0.77902			12.8764	390	12.8764	2011	12.8764	4103
	3862.72	81.24	0.00903	0.01032				-398.316	-0.0167525	-0.79059			12.8968	385	12.8968	2021	12.8968	4093
	3861.76	86.081	0.00861	0.01017				-407.6	-0.0169769	-0.80118			12.9172	397	12.9172	2001	12.9172	4107
	3860.79	90.54	0.00835	0.01029				-418.186	-0.0172286	-0.81305			12.9376	367	12.9376	2012	12.9376	4090
	3859.83	92.269	0.00834	0.01054				-428.271	-0.0174628	-0.82411			12.958	388	12.958	2005	12.958	4084
	3858.86	90.615	0.00858	0.01081				-447.007	-0.0178182	-0.84088			12.9784	382	12.9784	2005	12.9784	4091
	3857.9	85.782	0.00905	0.01105				-495.413	-0.0187844	-0.88647			12.9988	415	12.9988	2008	12.9988	4096
	3856.93	77.91	0.0098	0.01131				-545.391	-0.0197332	-0.93125			13.0192	397	13.0192	2008	13.0192	4100
	3855.97	67.765	0.0109	0.01155				-595.37	-0.020568	-0.97065			13.0396	387	13.0396	2015	13.0396	4107
	3855.01	58.236	0.01215	0.01159				-645.421	-0.021304	-1.00538			13.06	361	13.06	2015	13.06	4078
	3854.04	53.885	0.01262	0.01121				-695.658	-0.0219625	-1.03646			13.0804	403	13.0804	2023	13.0804	4086
	3853.08	58.209	0.01152	0.0105				-745.298	-0.0225836	-1.06577			13.1008	376	13.1008	2000	13.1008	4100
	3852.11	71.671	0.0096	0.00984				-795.455	-0.023152	-1.09259			13.1212	398	13.1212	2005	13.1212	4087
	3851.15	90.998	0.00802	0.00958				-844.383	-0.0236437	-1.1158			13.1416	411	13.1416	2021	13.1416	4080
	3850.18	108.775	0.00718	0.00981				-894.047	-0.0240878	-1.13675			13.162	389	13.162	2004	13.162	4076
	3849.22	116.551	0.00702	0.01037				-945.498	-0.0245379	-1.15799			13.1824	406	13.1824	2012	13.1824	4093
	3848.26	112.363	0.00735	0.01091				-995.456	-0.0248842	-1.17434			13.2028	397	13.2028	2001	13.2028	4110
	3847.29	101.735	0.00796	0.01119				-1045.39	-0.0252355	-1.19092			13.2232	400	13.2232	2010	13.2232	4095
	3846.33	90.603	0.00865	0.01123				-1095.5	-0.0255732	-1.20685			13.2436	416	13.2436	2025	13.2436	4088
	3845.36	81.821	0.00929	0.01113				-1145.31	-0.0259015	-1.22235			13.264	402	13.264	2023	13.264	4103
	3844.4	76.291	0.00975	0.01097				-1195.64	-0.026166	-1.23483			13.2844	423	13.2844	2014	13.2844	4100
	3843.43	74.026	0.00994	0.01079				-1245.44	-0.0264745	-1.24939			13.3048	385	13.3048	2002	13.3048	4097
	3842.47	74.14	0.00991	0.01069				-1295.49	-0.0267119	-1.26059			13.3252	401	13.3252	2010	13.3252	4075
	3841.51	74.859	0.00984	0.01075				-1345.56	-0.0269375	-1.27124			13.3456	398	13.3456	2004	13.3456	4089
	3840.54	74.4	0.0099	0.01096				-1393.42	-0.0271431	-1.28094			13.366	369	13.366	2019	13.366	4101
	3839.58	72.515	0.01006	0.01114				-1455.51	-0.0274079	-1.29344			13.3864	395	13.3864	2011	13.3864	4084
	3838.61	71.006	0.01013	0.01113				-1554.06	-0.0277766	-1.31084			13.4068	394	13.4068	2005	13.4068	4080
	3837.65	72.157	0.00988	0.0109				-1654.23	-0.0280899	-1.32562			13.4272	423	13.4272	2002	13.4272	4087
	3836.68	76.722	0.00933	0.01065				-1754.17	-0.0284369	-1.342			13.4476	345	13.4476	2016	13.4476	4097
	3835.72	83.272	0.00876	0.01053				-1853.93	-0.0287199	-1.35535			13.468	444	13.468	2016	13.468	4108
	3834.76	88.946	0.00839	0.01062				-1969.36	-0.0290122	-1.36915			13.4884	399	13.4884	2000	13.4884	4085
	3833.79	91.286	0.0083	0.01082				-2160.35	-0.0294281	-1.38877			13.5088	382	13.5088	2014	13.5088	4097
	3832.83	90.155	0.00843	0.01094				-2361.07	-0.0298496	-1.40866			13.5292	388	13.5292	2021	13.5292	4087
	3831.86	87.711	0.0086	0.01088				-2560.69	-0.0301838	-1.42444			13.5496	421	13.5496	2019	13.5496	4100
	3830.9	86.219	0.00866	0.01069				-2761.16	-0.0305175	-1.44018			13.57	415	13.57	2000	13.57	4099
	3829.93	86.128	0.00862	0.01056				-2958.35	-0.0307749	-1.45233			13.5904	446	13.5904	2000	13.5904	4103
	3828.97	86.104	0.00862	0.0106				-3152.52	-0.0310278	-1.46427			13.6108	424	13.6108	2020	13.6108	4119
	3828.01	84.804	0.00876	0.01075				-3360.95	-0.0313061	-1.4774			13.6312	402	13.6312	2030	13.6312	4138
	3827.04	82.72	0.00897	0.01083				-3560.64	-0.0315115	-1.48709			13.6516	407	13.6516	2039	13.6516	4124
	3826.08	81.627	0.00908	0.01076				-3760.77	-0.0317168	-1.49678			13.672	369	13.672	2005	13.672	4092
	3825.11	81.917	0.00906	0.0107				-3960.57	-0.0319027	-1.50555			13.6924	445	13.6924	2002	13.6924	4106
	3824.15	81.242	0.00916	0.01091				-4161.04	-0.0320621	-1.51308			13.7128	388	13.7128	2009	13.7128	4110
	3823.19	76.782	0.00965	0.01138				-4360.8	-0.0322283	-1.52092			13.7332	423	13.7332	2026	13.7332	4081
	3822.22	69.805	0.01046	0.01168				-4560.7	-0.0323627	-1.52726			13.7536	394	13.7536	2010	13.7536	4098
	3821.26	65.812	0.01087	0.01135				-4760.3	-0.0325039	-1.53393			13.774	387	13.774	2016	13.774	4092
	3820.29	68.821	0.0103	0.01066				-5044.5	-0.0327216	-1.5442			13.7944	402	13.7944	2019	13.7944	4106
	3819.33	77.678	0.00924	0.01024				-5526.48	-0.0329846	-1.55661			13.8148	382	13.8148	2052	13.8148	4108
	3818.36	86.362	0.00853	0.01043				-6037.61	-0.0332384	-1.56859			13.8352	446	13.8352	2034	13.8352	4147
	3817.4	88.057	0.00849	0.01108				-6556.41	-0.0335392	-1.58278			13.8556	364	13.8556	2036	13.8556	4161
	3816.44	83.173	0.00889	0.01146				-7063.71	-0.0337284	-1.59171			13.876	409	13.876	2041	13.876	4159
	3815.47	79.308	0.0091	0.0111				-7570.05	-0.0339338	-1.60141			13.8964	404	13.8964	2022	13.8964	4156
	3814.51	81.529	0.00876	0.01045				-8075.72	-0.034146	-1.61142			13.9168	410	13.9168	2000	13.9168	4153
	3813.54	88.553	0.00818	0.0101				-8582.27	-0.0342882	-1.61813			13.9372	425	13.9372	2005	13.9372	4108
	3812.58	95.318	0.00781	0.01021				-9091.16	-0.0344752	-1.62696			13.9576	426	13.9576	2006	13.9576	4092
	3811.61	97.148	0.00782	0.01061				-9594.33	-0.0346058	-1.63312			13.978	444	13.978	2022	13.978	4113
	3810.65	93.149	0.00818	0.01101				-10102	-0.0347711	-1.64092			13.9984	446	13.9984	2017	13.9984	4098
	3809.69	85.461	0.00879	0.01127				-10608.8	-0.0349555	-1.64962			14.0188	429	14.0188	2013	14.0188	4101
	3808.72	76.774	0.00953	0.01136				-11110.6	-0.0350343	-1.65334			14.0392	413	14.0392	2002	14.0392	4096
	3807.76	70.077	0.01014	0.01121				-11602.5	-0.0351536	-1.65897			14.0596	391	14.0596	2000	14.0596	4092
	3806.79	68.314	0.0102	0.0108				-12129.1	-0.035287	-1.66527			14.08	444	14.08	2023	14.08	4105
	3805.83	72.375	0.00964	0.01039				-12634.2	-0.0354002	-1.67061			14.1004	413	14.1004	2005	14.1004	4081
	3804.86	79.398	0.00898	0.01032				-13139.9	-0.0355074	-1.67567			14.1208	397	14.1208	2022	14.1208	4097
	3803.9	83.258	0.00877	0.01079				-13645.5	-0.03562	-1.68098			14.1412	389	14.1412	2017	14.1412	4092
	3802.94	79.687	0.00919	0.01149				-14149.8	-0.0357378	-1.68654			14.1616	434	14.1616	2003	14.1616	4084
	3801.97	72.564	0.00989	0.01168				-14655.3	-0.0358329	-1.69103			14.182	389	14.182	2003	14.182	4075
	3801.01	69.641	0.01002	0.01112				-15159.3	-0.0359342	-1.69581			14.2024	410	14.2024	2011	14.2024	4067
	3800.04	73.915	0.00936	0.01046				-15660.6	-0.0360026	-1.69904			14.2228	420	14.2228	2009	14.2228	4074
	3799.08	82.344	0.00856	0.01025				-16161.6	-0.0360412	-1.70086			14.2432	397	14.2432	2000	14.2432	4082
	3798.11	88.837	0.00816	0.01054				-16648.6	-0.0361196	-1.70456			14.2636	456	14.2636	2000	14.2636	4084
	3797.15	89.468	0.00823	0.01095				-17152.3	-0.0361613	-1.70653			14.284	419	14.284	2013	14.284	4097
	3796.19	86.515	0.00847	0.01101				-17659.5	-0.0361937	-1.70806			14.3044	423	14.3044	2010	14.3044	4094
	3795.22	84.699	0.00855	0.01074				-18154.9	-0.0362442	-1.71044			14.3248	418	14.3248	2010	14.3248	4078
	3794.26	85.507	0.00841	0.01049				-18646.2	-0.0362944	-1.71281			14.3452	429	14.3452	2020	14.3452	4083
	3793.29	87.011	0.00826	0.01048				-19130.2	-0.0363028	-1.7132			14.3656	413	14.3656	2019	14.3656	4086
	3792.33	86.907	0.00826	0.01063				-19471.1	-0.036288	-1.71251			14.386	426	14.386	2020	14.386	4079
	3791.37	85.031	0.00841	0.01074				-19090.8	-0.036276	-1.71194			14.4064	431	14.4064	2008	14.4064	4077
	3790.4	82.964	0.00857	0.01071				-18548.7	-0.0363063	-1.71337			14.4268	449	14.4268	2012	14.4268	4079
	3789.44	81.874	0.00865	0.01062				-18017.4	-0.0362765	-1.71196			14.4472	473	14.4472	2000	14.4472	4094
	3788.47	81.548	0.00869	0.01058				-17497.2	-0.0362265	-1.7096			14.4676	445	14.4676	2015	14.4676	4086
	3787.51	81.059	0.00874	0.01063				-16983.4	-0.0361647	-1.70669			14.488	399	14.488	2000	14.488	4073
	3786.55	79.901	0.00885	0.01069				-16488.7	-0.0361205	-1.7046			14.5084	462	14.5084	2009	14.5084	4078
	3785.58	78.584	0.00894	0.01067				-15946.1	-0.0360527	-1.7014			14.5288	431	14.5288	2029	14.5288	4094
	3784.62	78.223	0.00892	0.01056				-15434.3	-0.0359662	-1.69732			14.5492	500	14.5492	2011	14.5492	4090
	3783.65	79.344	0.00879	0.01045				-14922.5	-0.0359009	-1.69424			14.5696	441	14.5696	2001	14.5696	4100
	3782.69	80.996	0.00865	0.01049				-14413.1	-0.0358359	-1.69117			14.59	413	14.59	2003	14.59	4100
	3781.72	81.218	0.00867	0.0107				-13902.6	-0.0357562	-1.68741			14.6104	478	14.6104	2014	14.6104	4087
	3780.76	79.07	0.00889	0.01093				-13393.2	-0.0356417	-1.68201			14.6308	423	14.6308	2010	14.6308	4083
	3779.8	76.204	0.00913	0.01093				-12884.9	-0.0355481	-1.67759			14.6512	436	14.6512	2001	14.6512	4085
	3778.83	75.407	0.0091	0.01066				-12377.3	-0.0354614	-1.6735			14.6716	475	14.6716	2027	14.6716	4076
	3777.87	77.859	0.00878	0.01037				-11870.7	-0.0353184	-1.66675			14.692	473	14.692	2013	14.692	4093
	3776.9	82.296	0.00839	0.01026				-11379.1	-0.0352072	-1.6615			14.7124	450	14.7124	2007	14.7124	4087
	3775.94	86.188	0.00814	0.01038				-10864.4	-0.0350388	-1.65355			14.7328	442	14.7328	2001	14.7328	4088
	3774.97	87.597	0.00811	0.01061				-10348.5	-0.0348986	-1.64694			14.7532	420	14.7532	2015	14.7532	4099
	3774.01	86.177	0.00827	0.01081				-9841.18	-0.0347297	-1.63897			14.7736	440	14.7736	2002	14.7736	4081
	3773.05	82.543	0.00858	0.01096				-9333.55	-0.0346123	-1.63343			14.794	452	14.794	2000	14.794	4092
	3772.08	77.604	0.00899	0.01105				-8827.53	-0.0344291	-1.62478			14.8144	461	14.8144	2015	14.8144	4078
	3771.12	72.93	0.00939	0.01102				-8318.48	-0.0342906	-1.61824			14.8348	460	14.8348	2021	14.8348	4079
	3770.15	70.706	0.00954	0.0108				-7812.71	-0.0340768	-1.60815			14.8552	441	14.8552	2023	14.8552	4086
	3769.19	72.297	0.00932	0.0105				-7305.01	-0.0338986	-1.59975			14.8756	445	14.8756	2006	14.8756	4084
	3768.22	76.846	0.00888	0.01035				-6798.3	-0.03368	-1.58943			14.896	442	14.896	2009	14.896	4098
	3767.26	81.462	0.00853	0.01047				-6290.54	-0.0334279	-1.57753			14.9164	458	14.9164	2034	14.9164	4077
	3766.3	83.466	0.00843	0.01074				-5788.84	-0.0331872	-1.56617			14.9368	441	14.9368	2013	14.9368	4100
	3765.33	83.103	0.00847	0.01087				-5296.91	-0.0329249	-1.55379			14.9572	421	14.9572	2024	14.9572	4089
	3764.37	82.849	0.00848	0.01077				-4966.22	-0.0326801	-1.54224			14.9776	482	14.9776	2023	14.9776	4092
	3763.4	83.86	0.0084	0.01067				-4794.69	-0.0325874	-1.53787			14.998	448	14.998	2014	14.998	4103
	3762.44	84.594	0.00839	0.01079				-4607.47	-0.0324455	-1.53117			15.0184	507	15.0184	2016	15.0184	4107
	3761.47	82.967	0.0086	0.01108				-4419.62	-0.032324	-1.52544			15.0388	480	15.0388	2007	15.0388	4101
	3760.51	79.29	0.00896	0.01127				-4231.78	-0.0321834	-1.5188			15.0592	454	15.0592	2026	15.0592	4099
	3759.55	76.175	0.00925	0.01117				-4044.61	-0.0320279	-1.51146			15.0796	467	15.0796	2011	15.0796	4099
	3758.58	75.788	0.00924	0.01091				-3857.51	-0.0318548	-1.50329			15.1	467	15.1	2004	15.1	4082
	3757.62	78.26	0.009	0.01073				-3669.5	-0.0316918	-1.4956			15.1204	485	15.1204	2022	15.1204	4088
	3756.65	82.004	0.00872	0.01076				-3481.59	-0.0314762	-1.48543			15.1408	421	15.1408	2019	15.1408	4079
	3755.69	84.476	0.00862	0.01104				-3302.01	-0.0312987	-1.47705			15.1612	507	15.1612	2003	15.1612	4080
	3754.72	83.215	0.00883	0.0115				-3110.89	-0.0310917	-1.46728			15.1816	438	15.1816	2013	15.1816	4091
	3753.76	77.584	0.0094	0.01196				-2919.47	-0.0308312	-1.45499			15.202	476	15.202	2021	15.202	4072
	3752.8	69.881	0.0102	0.01214				-2732.55	-0.0305663	-1.44249			15.2224	433	15.2224	2001	15.2224	4088
	3751.83	63.913	0.01083	0.0119				-2544.69	-0.0302824	-1.42909			15.2428	419	15.2428	2007	15.2428	4081
	3750.87	62.574	0.01081	0.01137				-2356.99	-0.0299562	-1.4137			15.2632	472	15.2632	2019	15.2632	4077
	3749.9	66.89	0.01009	0.01086				-2169.78	-0.0295995	-1.39686			15.2836	462	15.2836	2008	15.2836	4069
	3748.94	75.884	0.00911	0.01061				-2008.44	-0.0292627	-1.38097			15.304	422	15.304	2008	15.304	4085
	3747.97	85.763	0.00839	0.01078				-1912.34	-0.0290072	-1.36891			15.3244	450	15.3244	2029	15.3244	4093
	3747.01	89.761	0.00824	0.01146				-1812.21	-0.0287457	-1.35657			15.3448	460	15.3448	2016	15.3448	4079
	3746.05	83.266	0.00879	0.01235				-1711.93	-0.0284362	-1.34196			15.3652	449	15.3652	2020	15.3652	4074
	3745.08	71.89	0.00976	0.01254				-1617.22	-0.0281609	-1.32897			15.3856	431	15.3856	2016	15.3856	4071
	3744.12	66.428	0.01016	0.01172				-1511.97	-0.0278049	-1.31217			15.406	454	15.406	2003	15.406	4084
	3743.15	71.588	0.00945	0.01073				-1412.3	-0.027447	-1.29528			15.4264	441	15.4264	2022	15.4264	4093
	3742.19	84.729	0.00838	0.01027				-1312.12	-0.0269839	-1.27343			15.4468	453	15.4468	2007	15.4468	4075
	3741.23	98.357	0.00768	0.01051				-1212.51	-0.0265487	-1.25289			15.4672	435	15.4672	2006	15.4672	4076
	3740.26	103.411	0.0076	0.01127				-1111.9	-0.0259915	-1.22659			15.4876	458	15.4876	2003	15.4876	4088
	3739.3	96.58	0.0081	0.0121				-1035.52	-0.0255074	-1.20375			15.508	453	15.508	2001	15.508	4089
	3738.33	83.236	0.00904	0.01255				-988.926	-0.0251809	-1.18834			15.5284	444	15.5284	2022	15.5284	4090
	3737.37	70.656	0.01013	0.0125				-938.978	-0.024804	-1.17055			15.5488	454	15.5488	2011	15.5488	4070
	3736.41	63.053	0.0109	0.01208				-888.981	-0.0244336	-1.15307			15.5692	473	15.5692	2022	15.5692	4093
	3735.44	61.742	0.01092	0.0115				-838.956	-0.0240233	-1.13371			15.5896	469	15.5896	2011	15.5896	4098
	3734.48	65.977	0.01024	0.01101				-789.869	-0.0235931	-1.11341			15.61	492	15.61	2023	15.61	4090
	3733.51	73.454	0.00934	0.01076				-740.261	-0.0230744	-1.08893			15.6304	445	15.6304	2039	15.6304	4082
	3732.55	81.341	0.0086	0.01073				-689.058	-0.0225629	-1.06479			15.6508	498	15.6508	2001	15.6508	4086
	3731.58	87.824	0.0081	0.01078				-639.055	-0.021907	-1.03384			15.6712	471	15.6712	2000	15.6712	4106
	3730.62	92.362	0.00781	0.01084				-588.832	-0.0212695	-1.00375			15.6916	446	15.6916	2008	15.6916	4064
	3729.66	94.193	0.00771	0.01099				-539.18	-0.0205142	-0.96811			15.712	464	15.712	2000	15.712	4080
	3728.69	91.984	0.00787	0.01125				-488.774	-0.019703	-0.92983			15.7324	469	15.7324	2007	15.7324	4083
	3727.73	86.031	0.00827	0.01148				-438.957	-0.0187782	-0.88618			15.7528	481	15.7528	2024	15.7528	4108
	3726.76	79.427	0.00875	0.01144				-388.921	-0.0177447	-0.83741			15.7732	437	15.7732	2011	15.7732	4087
	3725.8	75.499	0.00905	0.01114				-339.023	-0.0165868	-0.78277			15.7936	475	15.7936	2028	15.7936	4101
	3724.83	75.111	0.00904	0.01084				-304.502	-0.0155888	-0.73567			15.814	474	15.814	2021	15.814	4090
	3723.87	76.84	0.00888	0.01072				-296.617	-0.0153428	-0.72406			15.8344	471	15.8344	2001	15.8344	4098
	3722.91	78.822	0.00872	0.01077				-286.606	-0.0150423	-0.70988			15.8548	480	15.8548	2012	15.8548	4086
	3721.94	80.341	0.0086	0.01083				-276.359	-0.0147336	-0.69531			15.8752	478	15.8752	2011	15.8752	4093
	3720.98	81.806	0.00848	0.01083				-266.367	-0.0144307	-0.68101			15.8956	462	15.8956	2001	15.8956	4098
	3720.01	83.583	0.00834	0.01082				-256.513	-0.0141625	-0.66836			15.916	466	15.916	2000	15.916	4092
	3719.05	85.408	0.00821	0.01084				-246.328	-0.0138371	-0.653			15.9364	440	15.9364	2020	15.9364	4081
	3718.08	86.813	0.00814	0.0109				-236.524	-0.0134918	-0.63671			15.9568	439	15.9568	2009	15.9568	4106
	3717.12	87.445	0.00812	0.01096				-226.521	-0.0132072	-0.62328			15.9772	469	15.9772	2003	15.9772	4079
	3716.16	86.679	0.0082	0.01108				-216.438	-0.0128327	-0.6056			15.9976	460	15.9976	2029	15.9976	4080
	3715.19	83.466	0.00846	0.0113				-206.354	-0.0124729	-0.58862			16.018	449	16.018	2015	16.018	4083
	3714.23	77.415	0.00895	0.01156				-196.428	-0.0121244	-0.57218			16.0384	457	16.0384	2011	16.0384	4075
	3713.26	70.18	0.00961	0.01166				-186.872	-0.0117668	-0.5553			16.0588	450	16.0588	2010	16.0588	4092
	3712.3	64.915	0.01012	0.01143				-176.446	-0.0114158	-0.53874			16.0792	497	16.0792	2005	16.0792	4088
	3711.33	64.048	0.01007	0.01096				-166.405	-0.0109691	-0.51765			16.0996	508	16.0996	2012	16.0996	4078
	3710.37	67.923	0.00946	0.01052				-156.353	-0.0105812	-0.49935			16.12	443	16.12	2013	16.12	4089
	3709.41	75.025	0.00866	0.01028				-146.581	-0.010134	-0.47824			16.1404	484	16.1404	2014	16.1404	4089
	3708.44	82.867	0.00801	0.01029				-136.411	-0.00972605	-0.45899			16.1608	455	16.1608	2010	16.1608	4082
	3707.48	89.017	0.00764	0.01047				-126.275	-0.00928214	-0.43804			16.1812	448	16.1812	2007	16.1812	4094
	3706.51	91.908	0.00754	0.01073				-116.514	-0.00884295	-0.41732			16.2016	463	16.2016	2001	16.2016	4074
	3705.55	91.023	0.00766	0.01098				-106.541	-0.00832386	-0.39282			16.222	492	16.222	2011	16.222	4074
	3704.59	86.788	0.00798	0.01118				-96.4617	-0.0078544	-0.37067			16.2424	474	16.2424	2027	16.2424	4085
	3703.62	80.731	0.00842	0.01125				-86.3831	-0.00734814	-0.34677			16.2628	470	16.2628	2012	16.2628	4101
	3702.66	75.376	0.0088	0.0111				-76.6889	-0.00684046	-0.32282			16.2832	468	16.2832	2016	16.2832	4094
	3701.69	73.16	0.00891	0.01075				-66.8064	-0.00631044	-0.2978			16.3036	426	16.3036	2004	16.3036	4090
	3700.73	75.025	0.00865	0.01038				-56.495	-0.00571543	-0.26972			16.324	477	16.324	2015	16.324	4095
	3699.76	79.811	0.00821	0.0102				-46.6114	-0.00513464	-0.24231			16.3444	482	16.3444	2025	16.3444	4065
	3698.8	84.745	0.00787	0.0103				-36.4727	-0.00455488	-0.21495			16.3648	450	16.3648	2009	16.3648	4100
	3697.84	87.047	0.00776	0.01059				-26.3827	-0.00391728	-0.18486			16.3852	497	16.3852	2004	16.3852	4069
	3696.87	86.039	0.00786	0.01083				-16.4834	-0.00320932	-0.15145			16.4056	463	16.4056	2012	16.4056	4067
	3695.91	83.409	0.00804	0.0109				-6.33102	-0.00245201	-0.11572			16.426	461	16.426	2007	16.426	4079
	3694.94	80.975	0.0082	0.01086				3.45645	-0.00165819	-0.07825			16.4464	439	16.4464	2017	16.4464	4111
	3693.98	78.95	0.00837	0.01088				13.7212	-0.000866	-0.04087			16.4668	481	16.4668	2020	16.4668	4089
	3693.01	76.385	0.00862	0.01102				23.5895	-9.401e-05	-0.00444			16.4872	450	16.4872	2001	16.4872	4080
	3692.05	72.628	0.00901	0.01118				33.1651	0.0006176	0.02915			16.5076	440	16.5076	2011	16.5076	4080
	3691.09	68.253	0.00944	0.0112				43.6114	0.00136293	0.06432			16.528	469	16.528	2008	16.528	4098
	3690.12	64.92	0.00971	0.01101				53.4428	0.00203153	0.09587			16.5484	496	16.5484	2024	16.5484	4100
	3689.16	64.6	0.00956	0.01064				63.5733	0.0026851	0.12672			16.5688	481	16.5688	2031	16.5688	4082
	3688.19	68.617	0.00896	0.01025				73.5258	0.00331351	0.15637			16.5892	506	16.5892	2001	16.5892	4079
	3687.23	76.738	0.00818	0.01				83.3762	0.00392167	0.18507			16.6096	476	16.6096	2000	16.6096	4083
	3686.26	86.624	0.00753	0.01001				93.6718	0.00456586	0.21547			16.63	486	16.63	2022	16.63	4083
	3685.3	94.311	0.00718	0.01027				103.687	0.00511196	0.24124			16.6504	435	16.6504	2000	16.6504	4083
	3684.34	96.476	0.00715	0.01065				113.445	0.00566914	0.26754			16.6708	452	16.6708	2005	16.6708	4084
	3683.37	93.189	0.00737	0.01091				123.575	0.00620492	0.29282			16.6912	466	16.6912	2019	16.6912	4073
	3682.41	87.426	0.0077	0.01096				133.559	0.00674741	0.31842			16.7116	474	16.7116	2014	16.7116	4064
	3681.44	82.082	0.00802	0.01086				143.413	0.00722941	0.34117			16.732	454	16.732	2000	16.732	4088
	3680.48	78.396	0.00827	0.01074				153.319	0.00774859	0.36567			16.7524	462	16.7524	2002	16.7524	4094
	3679.51	76.014	0.00847	0.01069				163.435	0.00822285	0.38805			16.7728	450	16.7728	2031	16.7728	4081
	3678.55	73.318	0.00872	0.01081				173.701	0.00867761	0.40951			16.7932	455	16.7932	2001	16.7932	4081
	3677.59	68.587	0.00917	0.01107				183.394	0.00916712	0.43262			16.8136	476	16.8136	2000	16.8136	4082
	3676.62	62.608	0.00978	0.01119				193.526	0.00958925	0.45254			16.834	472	16.834	2017	16.834	4075
	3675.66	59.476	0.01003	0.01082				203.62	0.0100255	0.47312			16.8544	449	16.8544	2005	16.8544	4081
	3674.69	62.915	0.00942	0.01012				213.594	0.010464	0.49382			16.8748	474	16.8748	2009	16.8748	4078
	3673.73	72.522	0.00835	0.00967				223.842	0.0108292	0.51105			16.8952	471	16.8952	2012	16.8952	4089
	3672.76	82.993	0.00756	0.00981				233.683	0.0112467	0.53076			16.9156	459	16.9156	2000	16.9156	4080
	3671.8	86.619	0.00739	0.0105				243.572	0.0116338	0.54902			16.936	478	16.936	2000	16.936	4073
	3670.84	81.276	0.00778	0.0111				252.998	0.0120053	0.56655			16.9564	447	16.9564	2001	16.9564	4093
	3669.87	74.323	0.00822	0.01083				263.404	0.012376	0.58405			16.9768	466	16.9768	2014	16.9768	4078
	3668.91	73.16	0.00812	0.01002				273.596	0.0127113	0.59987			16.9972	468	16.9972	2005	16.9972	4093
	3667.94	78.663	0.00753	0.00939				283.603	0.0130522	0.61596			17.0176	495	17.0176	2005	17.0176	4094
	3666.98	87.092	0.00693	0.00921				293.593	0.013403	0.63252			17.038	489	17.038	2003	17.038	4087
	3666.02	93.389	0.00661	0.00941				303.662	0.0137334	0.64811			17.0584	450	17.0584	2026	17.0584	4078
	3665.05	94.449	0.00659	0.00972				313.391	0.0140081	0.66107			17.0788	459	17.0788	2000	17.0788	4087
	3664.09	90.998	0.00677	0.0099				323.652	0.0143421	0.67683			17.0992	495	17.0992	2014	17.0992	4083
	3663.12	85.963	0.00701	0.00987				333.58	0.0146538	0.69154			17.1196	526	17.1196	2014	17.1196	4093
	3662.16	81.775	0.0072	0.00972				343.606	0.0149159	0.70391			17.14	497	17.14	2006	17.14	4090
	3661.19	79.435	0.00729	0.00958				353.686	0.0152023	0.71743			17.1604	459	17.1604	2000	17.1604	4110
	3660.23	78.669	0.0073	0.00951				363.337	0.0154867	0.73085			17.1808	451	17.1808	2000	17.1808	4086
	3659.27	78.224	0.00732	0.00958				373.129	0.0157316	0.74241			17.2012	440	17.2012	2008	17.2012	4085
	3658.3	76.671	0.00744	0.00974				383.632	0.01601	0.75555			17.2216	489	17.2216	2018	17.2216	4084
	3657.34	73.936	0.00765	0.00985				393.41	0.0162663	0.76764			17.242	470	17.242	2013	17.242	4093
	3656.37	71.979	0.00778	0.00972				403.502	0.0165128	0.77927			17.2624	486	17.2624	2000	17.2624	4083
	3655.41	72.987	0.00766	0.00943				413.607	0.0167895	0.79233			17.2828	496	17.2828	2000	17.2828	4095
	3654.45	76.749	0.00736	0.00927				423.536	0.016984	0.80151			17.3032	477	17.3032	2001	17.3032	4085
	3653.48	79.82	0.00719	0.00948				433.624	0.0172319	0.81321			17.3236	494	17.3236	2000	17.3236	4079
	3652.52	77.67	0.0074	0.01006				457.896	0.0176683	0.8338			17.344	501	17.344	2000	17.344	4095
	3651.55	69.604	0.00809	0.01062				508.136	0.0186534	0.88029			17.3644	459	17.3644	2000	17.3644	4090
	3650.59	60.628	0.00898	0.01058				558.043	0.0195714	0.92361			17.3848	462	17.3848	2019	17.3848	4092
	3649.62	56.269	0.00936	0.00996				606.852	0.02039	0.96225			17.4052	502	17.4052	2000	17.4052	4087
	3648.66	58.36	0.00886	0.00926				657.161	0.0211468	0.99796			17.4256	479	17.4256	2000	17.4256	4083
	3647.7	65.784	0.00789	0.00879				708.184	0.0217967	1.02863			17.446	476	17.446	2012	17.446	4097
	3646.73	76.165	0.00698	0.00857				758.362	0.0223798	1.05615			17.4664	471	17.4664	2025	17.4664	4083
	3645.77	86.527	0.00633	0.00856				808.077	0.0229647	1.08375			17.4868	443	17.4868	2009	17.4868	4077
	3644.8	93.631	0.006	0.00873				858.092	0.0234463	1.10648			17.5072	454	17.5072	2006	17.5072	4087
	3643.84	95.179	0.00596	0.009				908.268	0.023896	1.1277			17.5276	472	17.5276	2000	17.5276	4093
	3642.87	91.564	0.00613	0.0092				958.195	0.0242799	1.14582			17.548	455	17.548	2000	17.548	4096
	3641.91	85.771	0.00639	0.0092				1008.11	0.0246717	1.16431			17.5684	440	17.5684	2038	17.5684	4095
	3640.95	80.938	0.00659	0.00902				1058.21	0.0250099	1.18027			17.5888	432	17.5888	2021	17.5888	4093
	3639.98	78.487	0.00666	0.00878				1108.27	0.0253343	1.19558			17.6092	510	17.6092	2004	17.6092	4099
	3639.02	78.209	0.00662	0.00861				1157.76	0.0256079	1.20849			17.6296	467	17.6296	2000	17.6296	4094
	3638.05	79.094	0.00653	0.00852				1206.06	0.025915	1.22298			17.65	515	17.65	2019	17.65	4095
	3637.09	79.875	0.00646	0.00852				1258.23	0.0261842	1.23569			17.6704	488	17.6704	2012	17.6704	4099
	3636.12	79.471	0.00646	0.00858				1308.14	0.0264512	1.24829			17.6908	461	17.6908	2005	17.6908	4107
	3635.16	77.702	0.00653	0.00863				1358.11	0.0266601	1.25815			17.7112	482	17.7112	2015	17.7112	4118
	3634.2	75.605	0.00661	0.00861				1408.13	0.026886	1.26881			17.7316	481	17.7316	2029	17.7316	4126
	3633.23	74.277	0.00665	0.00854				1473.98	0.027124	1.28004			17.752	449	17.752	2009	17.752	4132
	3632.27	73.204	0.00668	0.00854				1573.32	0.0274991	1.29774			17.7724	463	17.7724	2002	17.7724	4167
	3631.3	70.374	0.00684	0.00869				1673.35	0.0278254	1.31314			17.7928	490	17.7928	2015	17.7928	4193
	3630.34	65.076	0.0072	0.00882				1773.26	0.028129	1.32747			17.8132	509	17.8132	2000	17.8132	4195
	3629.38	60.384	0.00751	0.00859				1873.51	0.0284327	1.3418			17.8336	486	17.8336	2009	17.8336	4303
	3628.41	60.784	0.00728	0.00799				1988.5	0.0287165	1.35519			17.854	468	17.854	2019	17.854	4349
	3627.45	67.891	0.00653	0.00741				2185.07	0.029134	1.37489			17.8744	513	17.8744	2000	17.8744	4408
	3626.48	79.339	0.00574	0.00714				2389.73	0.0295397	1.39404			17.8948	497	17.8948	2000	17.8948	4363
	3625.52	89.965	0.00523	0.00723				2589.54	0.0298943	1.41077			17.9152	455	17.9152	2010	17.9152	4235
	3624.55	94.619	0.00506	0.00755				2789.53	0.0302251	1.42639			17.9356	489	17.9356	2009	17.9356	4187
	3623.59	91.992	0.00518	0.00787				2989.58	0.0305076	1.43972			17.956	455	17.956	2020	17.956	4137
	3622.62	84.853	0.00549	0.00806				3189.96	0.0307394	1.45066			17.9764	447	17.9764	2000	17.9764	4110
	3621.66	76.628	0.00588	0.00808				3389.4	0.0309687	1.46148			17.9968	458	17.9968	2000	17.9968	4099
	3620.7	69.703	0.00625	0.00796				3589.28	0.031173	1.47112			18.0172	473	18.0172	2007	18.0172	4084
	3619.73	65.848	0.00644	0.00768				3790.04	0.031369	1.48037			18.0376	509	18.0376	2024	18.0376	4106
	3618.77	66.192	0.00629	0.00731				3988.44	0.0315433	1.48859			18.058	473	18.058	2000	18.058	4099
	3617.8	70.48	0.0059	0.00701				4179.48	0.0317009	1.49603			18.0784	475	18.0784	2000	18.0784	4084
	3616.84	76.652	0.00549	0.0069				4389.44	0.0318773	1.50436			18.0988	513	18.0988	2009	18.0988	4110
	3615.88	81.363	0.00524	0.00699				4589.04	0.03202	1.51109			18.1192	512	18.1192	2021	18.1192	4080
	3614.91	81.966	0.0052	0.00719				4789.04	0.0321599	1.51769			18.1396	498	18.1396	2024	18.1396	4091
	3613.95	78.93	0.0053	0.00726				5065.19	0.0323461	1.52648			18.16	474	18.16	2000	18.16	4105
	3612.98	75.335	0.0054	0.0071				5559.88	0.0326567	1.54114			18.1804	465	18.1804	2000	18.1804	4097
	3612.02	73.589	0.00538	0.00685				6065.72	0.0329101	1.5531			18.2008	474	18.2008	2003	18.2008	4091
	3611.05	73.616	0.00527	0.00668				6575.08	0.0331562	1.56471			18.2212	504	18.2212	2004	18.2212	4122
	3610.09	73.868	0.00518	0.00664				7078.96	0.0334245	1.57737			18.2416	494	18.2416	2004	18.2416	4106
	3609.13	73.463	0.00514	0.00662				7587.42	0.0335941	1.58538			18.262	501	18.262	2013	18.262	4088
	3608.16	73.218	0.00509	0.00651				8093.56	0.0337754	1.59393			18.2824	482	18.2824	2009	18.2824	4086
	3607.2	74.494	0.00494	0.0063				8589.4	0.0339542	1.60237			18.3028	531	18.3028	2003	18.3028	4091
	3606.23	77.484	0.00473	0.00612				9092.72	0.0341484	1.61153			18.3232	520	18.3232	2006	18.3232	4088
	3605.27	80.867	0.00454	0.00607				9613.87	0.0343088	1.6191			18.3436	548	18.3436	2021	18.3436	4100
	3604.3	82.772	0.00444	0.00613				10120.3	0.0344278	1.62472			18.364	493	18.364	2001	18.364	4083
	3603.34	82.102	0.00447	0.00626				10625.9	0.0345728	1.63156			18.3844	504	18.3844	2000	18.3844	4095
	3602.38	79.309	0.00459	0.00633				11134.3	0.0346887	1.63703			18.4048	515	18.4048	2003	18.4048	4110
	3601.41	76.001	0.00472	0.00631				11640	0.0348237	1.6434			18.4252	522	18.4252	2009	18.4252	4139
	3600.45	73.791	0.0048	0.0062				12146.9	0.034939	1.64884			18.4456	509	18.4456	2021	18.4456	4141
	3599.48	73.355	0.00479	0.00608				12653.2	0.0350637	1.65473			18.466	484	18.466	2006	18.466	4136
	3598.52	74.229	0.00473	0.00603				13156.7	0.0351629	1.65941			18.4864	478	18.4864	2001	18.4864	4104
	3597.55	75.264	0.00467	0.00605				13662.8	0.0352811	1.66499			18.5068	501	18.5068	2000	18.5068	4130
	3596.59	75.47	0.00466	0.0061				14143.1	0.0354065	1.67091			18.5272	505	18.5272	2006	18.5272	4094
	3595.63	74.775	0.00467	0.00612				14672.3	0.0355369	1.67706			18.5476	511	18.5476	2006	18.5476	4086
	3594.66	74.061	0.00466	0.00605				15177.4	0.0355737	1.6788			18.568	497	18.568	2020	18.568	4093
	3593.7	74.366	0.0046	0.00593				15678.2	0.0356653	1.68312			18.5884	491	18.5884	2028	18.5884	4105
	3592.73	75.888	0.0045	0.00583				16179	0.0357304	1.68619			18.6088	449	18.6088	2000	18.6088	4090
	3591.77	77.542	0.00441	0.00583				16679.1	0.0357784	1.68846			18.6292	460	18.6292	2000	18.6292	4100
	3590.8	77.43	0.00441	0.00595				17179.6	0.0358178	1.69032			18.6496	471	18.6496	2000	18.6496	4111
	3589.84	74.345	0.00455	0.00611				17675.9	0.0358771	1.69311			18.67	453	18.67	2000	18.67	4107
	3588.88	69.365	0.00477	0.00616				18172.3	0.0358815	1.69332			18.6904	466	18.6904	2011	18.6904	4094
	3587.91	65.469	0.00492	0.00599				18663.7	0.0359552	1.6968			18.7108	474	18.7108	2008	18.7108	4124
	3586.95	65.179	0.00484	0.00569				19146.2	0.0359607	1.69706			18.7312	463	18.7312	2008	18.7312	4104
	3585.98	68.868	0.00455	0.00543									18.7516	480	18.7516	2022	18.7516	4134
	3585.02	74.819	0.00423	0.00532									18.772	449	18.772	2010	18.772	4126
	3584.06	80.239	0.00402	0.00538									18.7924	422	18.7924	2002	18.7924	4148
	3583.09	82.793	0.00394	0.00552									18.8128	475	18.8128	2015	18.8128	4147
	3582.13	82.025	0.00398	0.00563									18.8332	436	18.8332	2009	18.8332	4171
	3581.16	79.364	0.00407	0.00564									18.8536	445	18.8536	2011	18.8536	4145
	3580.2	76.684	0.00414	0.00557									18.874	414	18.874	2000	18.874	4148
	3579.24	75.096	0.00416	0.00546									18.8944	428	18.8944	2017	18.8944	4118
	3578.27	74.76	0.00414	0.00537									18.9148	455	18.9148	2022	18.9148	4112
	3577.31	75.252	0.00408	0.0053									18.9352	456	18.9352	2017	18.9352	4078
	3576.34	75.965	0.00403	0.00527									18.9556	465	18.9556	2007	18.9556	4119
	3575.38	76.417	0.00398	0.00525									18.976	473	18.976	2000	18.976	4089
	3574.41	76.45	0.00396	0.00523									18.9964	462	18.9964	2002	18.9964	4096
	3573.45	76.212	0.00393	0.00521									19.0168	495	19.0168	2016	19.0168	4105
	3572.49	75.864	0.00392	0.0052									19.0372	441	19.0372	2007	19.0372	4103
	3571.52	75.204	0.00393	0.00522									19.0576	462	19.0576	2002	19.0576	4103
	3570.56	73.608	0.004	0.00529									19.078	425	19.078	2001	19.078	4086
	3569.59	70.603	0.00415	0.00539									19.0984	424	19.0984	2006	19.0984	4103
	3568.63	66.771	0.00434	0.00544									19.1188	479	19.1188	2006	19.1188	4092
	3567.66	63.912	0.00447	0.00534									19.1392	436	19.1392	2034	19.1392	4094
	3566.7	63.909	0.00442	0.00512									19.1596	475	19.1596	2016	19.1596	4120
	3565.74	67.336	0.00416	0.00488									19.18	452	19.18	2000	19.18	4122
	3564.77	72.986	0.00384	0.00474									19.2004	428	19.2004	2000	19.2004	4128
	3563.81	78.425	0.00359	0.00471									19.2208	449	19.2208	2009	19.2208	4104
	3562.84	81.343	0.00346	0.00476									19.2412	471	19.2412	2006	19.2412	4102
	3561.88	81.083	0.00345	0.00483									19.2616	490	19.2616	2009	19.2616	4099
	3560.91	78.89	0.00351	0.00485									19.282	453	19.282	2023	19.282	4097
	3559.95	76.591	0.00356	0.00481									19.3024	461	19.3024	2006	19.3024	4123
	3558.99	75.302	0.00358	0.00474									19.3228	453	19.3228	2000	19.3228	4116
	3558.02	75.16	0.00355	0.00468									19.3432	490	19.3432	2014	19.3432	4118
	3557.06	75.654	0.00351	0.00463									19.3636	425	19.3636	2008	19.3636	4101
	3556.09	76.036	0.00347	0.00461									19.384	421	19.384	2022	19.384	4111
	3555.13	75.696	0.00346	0.00461									19.4044	486	19.4044	2006	19.4044	4120
	3554.16	74.501	0.00348	0.0046									19.4248	438	19.4248	2020	19.4248	4124
	3553.2	72.954	0.0035	0.00456									19.4452	440	19.4452	2035	19.4452	4086
	3552.24	71.932	0.0035	0.00448									19.4656	432	19.4656	2006	19.4656	4119
	3551.27	72.041	0.00345	0.00439									19.486	443	19.486	2034	19.486	4110
	3550.31	73.044	0.00337	0.00433									19.5064	464	19.5064	2043	19.5064	4105
	3549.34	73.915	0.0033	0.00432									19.5268	455	19.5268	2015	19.5268	4106
	3548.38	73.6	0.00328	0.00435									19.5472	462	19.5472	2005	19.5472	4100
	3547.41	71.993	0.0033	0.00436									19.5676	485	19.5676	2030	19.5676	4124
	3546.45	70.13	0.00334	0.00431									19.588	469	19.588	2051	19.588	4116
	3545.49	69.288	0.00334	0.00424									19.6084	441	19.6084	2046	19.6084	4125
	3544.52	70.005	0.00331	0.00418									19.6288	408	19.6288	2023	19.6288	4108
	3543.56	71.896	0.00324	0.00415									19.6492	441	19.6492	2045	19.6492	4135
	3542.59	74.084	0.00317	0.00415									19.6696	439	19.6696	2034	19.6696	4115
	3541.63	75.729	0.00312	0.00418									19.69	438	19.69	2059	19.69	4139
	3540.66	76.36	0.0031	0.0042									19.7104	447	19.7104	2041	19.7104	4138
	3539.7	75.946	0.00311	0.0042									19.7308	432	19.7308	2058	19.7308	4159
	3538.74	74.772	0.00312	0.00418									19.7512	456	19.7512	2071	19.7512	4147
	3537.77	73.322	0.00315	0.00415									19.7716	448	19.7716	2052	19.7716	4160
	3536.81	72.187	0.00317	0.00411									19.792	455	19.792	2035	19.792	4142
	3535.84	71.871	0.00317	0.00408									19.8124	446	19.8124	2056	19.8124	4156
	3534.88	72.484	0.00316	0.00406									19.8328	441	19.8328	2042	19.8328	4147
	3533.92	73.573	0.00313	0.00407									19.8532	408	19.8532	2060	19.8532	4176
	3532.95	74.37	0.00311	0.0041									19.8736	463	19.8736	2048	19.8736	4159
	3531.99	74.307	0.00311	0.00413									19.894	453	19.894	2031	19.894	4165
	3531.02	73.395	0.00313	0.00415									19.9144	434	19.9144	2022	19.9144	4129
	3530.06	72.123	0.00315	0.00413									19.9348	439	19.9348	2037	19.9348	4121
	3529.09	71.072	0.00316	0.00409									19.9552	466	19.9552	2030	19.9552	4147
	3528.13	70.618	0.00315	0.00403									19.9756	461	19.9756	2034	19.9756	4123
	3527.17	70.8	0.00311	0.00397									19.996	433	19.996	2010	19.996	4131
	3526.2	71.308	0.00306	0.00393									20.0164	443	20.0164	2022	20.0164	4121
	3525.24	71.678	0.00304	0.00393									20.0368	489	20.0368	2011	20.0368	4103
	3524.27	71.695	0.00303	0.00394									20.0572	433	20.0572	2017	20.0572	4094
	3523.31	71.629	0.00305	0.00396									20.0776	401	20.0776	2041	20.0776	4115
	3522.34	71.94	0.00305	0.00396									20.098	432	20.098	2001	20.098	4122
	3521.38	72.752	0.00303	0.00395									20.1184	435	20.1184	2034	20.1184	4118
	3520.42	73.692	0.00301	0.00395									20.1388	449	20.1388	2022	20.1388	4120
	3519.45	74.24	0.00299	0.00396									20.1592	432	20.1592	2005	20.1592	4132
	3518.49	74.195	0.00298	0.00396									20.1796	454	20.1796	2020	20.1796	4111
	3517.52	73.785	0.00297	0.00394									20.2	445	20.2	2016	20.2	4116
	3516.56	73.368	0.00296	0.00391									20.2204	431	20.2204	2014	20.2204	4124
	3515.59	73.128	0.00294	0.00387									20.2408	436	20.2408	2007	20.2408	4113
	3514.63	73.014	0.00292	0.00385									20.2612	433	20.2612	2029	20.2612	4125
	3513.67	72.883	0.00292	0.00385									20.2816	395	20.2816	2000	20.2816	4121
	3512.7	72.614	0.00294	0.00387									20.302	438	20.302	2007	20.302	4085
	3511.74	72.162	0.00296	0.00389									20.3224	387	20.3224	2022	20.3224	4097
	3510.77	71.611	0.00298	0.00389									20.3428	444	20.3428	2005	20.3428	4120
	3509.81	71.224	0.00298	0.00386									20.3632	386	20.3632	2007	20.3632	4120
	3508.84	71.319	0.00296	0.00382									20.3836	440	20.3836	2031	20.3836	4113
	3507.88	71.96	0.00292	0.00377									20.404	416	20.404	2024	20.404	4126
	3506.92	72.729	0.00287	0.00375									20.4244	446	20.4244	2004	20.4244	4103
	3505.95	72.919	0.00284	0.00375									20.4448	448	20.4448	2016	20.4448	4115
	3504.99	72.129	0.00284	0.00376									20.4652	414	20.4652	2008	20.4652	4119
	3504.02	70.723	0.00287	0.00376									20.4856	446	20.4856	2016	20.4856	4128
	3503.06	69.609	0.00289	0.00374									20.506	404	20.506	2027	20.506	4119
	3502.1	69.511	0.00289	0.0037									20.5264	426	20.5264	2020	20.5264	4114
	3501.13	70.45	0.00285	0.00367									20.5468	453	20.5468	2017	20.5468	4111
	3500.17	71.808	0.00281	0.00366									20.5672	430	20.5672	2000	20.5672	4121
	3499.2	72.784	0.00277	0.00367									20.5876	431	20.5876	2000	20.5876	4116
	3498.24	72.915	0.00277	0.00369									20.608	441	20.608	2000	20.608	4119
	3497.28	72.345	0.00279	0.0037									20.6284	434	20.6284	2037	20.6284	4126
	3496.31	71.616	0.00281	0.00369									20.6488	479	20.6488	2035	20.6488	4123
	3495.35	71.211	0.00282	0.00368									20.6692	389	20.6692	2038	20.6692	4128
	3494.38	71.263	0.00281	0.00366									20.6896	448	20.6896	2072	20.6896	4150
	3493.42	71.603	0.0028	0.00365									20.71	448	20.71	2079	20.71	4119
	3492.45	71.962	0.00279	0.00366									20.7304	405	20.7304	2116	20.7304	4161
	3491.49	72.125	0.00278	0.00367									20.7508	413	20.7508	2091	20.7508	4181
	3490.53	71.993	0.00278	0.00367									20.7712	431	20.7712	2130	20.7712	4207
	3489.56	71.608	0.00278	0.00366									20.7916	453	20.7916	2152	20.7916	4238
	3488.6	71.147	0.00278	0.00364									20.812	428	20.812	2223	20.812	4301
	3487.63	70.849	0.00279	0.00363									20.8324	439	20.8324	2246	20.8324	4544
	3486.67	70.864	0.00279	0.00362									20.8528	456	20.8528	2205	20.8528	4795
	3485.7	71.128	0.00278	0.00362									20.8732	441	20.8732	2095	20.8732	4778
	3484.74	71.379	0.00277	0.00363									20.8936	442	20.8936	2054	20.8936	4619
	3483.78	71.34	0.00276	0.00362									20.914	453	20.914	2033	20.914	4560
	3482.81	70.968	0.00275	0.00361									20.9344	430	20.9344	2008	20.9344	4445
	3481.85	70.524	0.00274	0.00357									20.9548	430	20.9548	2033	20.9548	4259
	3480.88	70.371	0.00273	0.00354									20.9752	471	20.9752	2029	20.9752	4183
	3479.92	70.663	0.00273	0.00352									20.9956	418	20.9956	2011	20.9956	4198
	3478.95	71.229	0.00272	0.00354									21.016	426	21.016	2021	21.016	4160
	3477.99	71.731	0.00272	0.00357									21.0364	444	21.0364	2020	21.0364	4181
	3477.03	71.921	0.00273	0.0036									21.0568	466	21.0568	2023	21.0568	4168
	3476.06	71.787	0.00273	0.00361									21.0772	434	21.0772	2023	21.0772	4169
	3475.1	71.525	0.00273	0.00359									21.0976	439	21.0976	2000	21.0976	4152
	3474.13	71.36	0.00272	0.00357									21.118	458	21.118	2004	21.118	4132
	3473.17	71.363	0.0027	0.00353									21.1384	453	21.1384	2004	21.1384	4136
	3472.2	71.403	0.00267	0.00351									21.1588	452	21.1588	2031	21.1588	4133
	3471.24	71.27	0.00266	0.00349									21.1792	434	21.1792	2023	21.1792	4109
	3470.28	70.869	0.00265	0.00349									21.1996	430	21.1996	2009	21.1996	4124
	3469.31	70.298	0.00267	0.00352									21.22	504	21.22	2000	21.22	4113
	3468.35	69.763	0.00271	0.00356									21.2404	432	21.2404	2000	21.2404	4117
	3467.38	69.448	0.00275	0.0036									21.2608	483	21.2608	2000	21.2608	4097
	3466.42	69.436	0.00279	0.00363									21.2812	505	21.2812	2028	21.2812	4121
	3465.45	69.679	0.00281	0.00366									21.3016	460	21.3016	2026	21.3016	4104
	3464.49	70.012	0.00281	0.00367									21.322	436	21.322	2023	21.322	4110
	3463.53	70.256	0.00281	0.00367									21.3424	405	21.3424	2006	21.3424	4118
	3462.56	70.348	0.0028	0.00366									21.3628	432	21.3628	2004	21.3628	4104
	3461.6	70.375	0.00279	0.00364									21.3832	426	21.3832	2003	21.3832	4117
	3460.63	70.46	0.00279	0.00363									21.4036	452	21.4036	2000	21.4036	4098
	3459.67	70.631	0.00279	0.00364									21.424	418	21.424	2000	21.424	4104
	3458.7	70.817	0.00279	0.00366									21.4444	417	21.4444	2000	21.4444	4103
	3457.74	70.945	0.0028	0.00368									21.4648	400	21.4648	2025	21.4648	4108
	3456.78	70.997	0.0028	0.00369									21.4852	420	21.4852	2013	21.4852	4119
	3455.81	71.004	0.0028	0.00369									21.5056	430	21.5056	2014	21.5056	4107
	3454.85	71.006	0.0028	0.00369									21.526	410	21.526	2008	21.526	4122
	3453.88	71.027	0.00281	0.00369									21.5464	409	21.5464	2025	21.5464	4125
	3452.92	71.072	0.00281	0.00369									21.5668	409	21.5668	2024	21.5668	4125
	3451.96	71.124	0.00281	0.0037									21.5872	402	21.5872	2000	21.5872	4112
	3450.99	71.111	0.00281	0.0037									21.6076	415	21.6076	2024	21.6076	4114
	3450.03	70.892	0.00282	0.00372									21.628	460	21.628	2000	21.628	4116
	3449.06	70.361	0.00285	0.00375									21.6484	459	21.6484	2032	21.6484	4144
	3448.1	69.641	0.00288	0.00376									21.6688	423	21.6688	2014	21.6688	4094
	3447.14	69.14	0.0029	0.00375									21.6892	399	21.6892	2000	21.6892	4116
	3446.17	69.248	0.0029	0.00373									21.7096	396	21.7096	2000	21.7096	4097
	3445.21	69.955	0.00287	0.00371									21.73	417	21.73	2000	21.73	4116
	3444.24	70.812	0.00285	0.00372									21.7504	405	21.7504	2000	21.7504	4113
	3443.28	71.32	0.00283	0.00374									21.7708	431	21.7708	2000	21.7708	4112
	3442.31	71.348	0.00283	0.00375									21.7912	414	21.7912	2028	21.7912	4107
	3441.35	71.137	0.00283	0.00375									21.8116	401	21.8116	2009	21.8116	4120
	3440.39	70.944	0.00283	0.00374									21.832	404	21.832	2000	21.832	4112
	3439.42	70.799	0.00282	0.00373									21.8524	440	21.8524	2000	21.8524	4115
	3438.46	70.588	0.00283	0.00373									21.8728	439	21.8728	2006	21.8728	4119
	3437.49	70.254	0.00285	0.00376									21.8932	375	21.8932	2005	21.8932	4130
	3436.53	69.871	0.00288	0.00379									21.9136	388	21.9136	2025	21.9136	4123
	3435.56	69.562	0.00292	0.00383									21.934	361	21.934	2039	21.934	4129
	3434.6	69.401	0.00296	0.00388									21.9544	362	21.9544	2036	21.9544	4138
	3433.64	69.373	0.00299	0.00392									21.9748	371	21.9748	2085	21.9748	4147
	3432.67	69.41	0.00301	0.00395									21.9952	397	21.9952	2089	21.9952	4166
	3431.71	69.45	0.00303	0.00397									22.0156	409	22.0156	2089	22.0156	4216
	3430.74	69.483	0.00304	0.00399									22.036	367	22.036	2100	22.036	4197
	3429.78	69.539	0.00305	0.00401									22.0564	353	22.0564	2078	22.0564	4225
	3428.81	69.644	0.00307	0.00403									22.0768	365	22.0768	2044	22.0768	4209
	3427.85	69.8	0.00308	0.00406									22.0972	404	22.0972	2037	22.0972	4222
	3426.89	69.985	0.00309	0.00408									22.1176	375	22.1176	2029	22.1176	4203
	3425.92	70.152	0.00309	0.00409									22.138	377	22.138	2016	22.138	4169
	3424.96	70.227	0.00309	0.00409									22.1584	409	22.1584	2010	22.1584	4148
	3423.99	70.137	0.0031	0.0041									22.1788	370	22.1788	2001	22.1788	4137
	3423.03	69.861	0.00312	0.00411									22.1992	378	22.1992	2000	22.1992	4135
	3422.06	69.482	0.00314	0.00413									22.2196	368	22.2196	2012	22.2196	4110
	3421.1	69.19	0.00316	0.00414									22.24	384	22.24	2019	22.24	4126
	3420.14	69.195	0.00316	0.00413									22.2604	386	22.2604	2026	22.2604	4148
	3419.17	69.583	0.00315	0.00413									22.2808	361	22.2808	2035	22.2808	4174
	3418.21	70.22	0.00314	0.00413									22.3012	388	22.3012	2001	22.3012	4143
	3417.24	70.811	0.00312	0.00414									22.3216	362	22.3216	2000	22.3216	4148
	3416.28	71.091	0.00311	0.00415									22.342	376	22.342	2002	22.342	4139
	3415.32	70.989	0.00311	0.00416									22.3624	361	22.3624	2015	22.3624	4134
	3414.35	70.632	0.00312	0.00417									22.3828	391	22.3828	2027	22.3828	4138
	3413.39	70.224	0.00314	0.00418									22.4032	360	22.4032	2000	22.4032	4133
	3412.42	69.925	0.00316	0.0042									22.4236	374	22.4236	2000	22.4236	4138
	3411.46	69.795	0.00318	0.00422									22.444	415	22.444	2000	22.444	4150
	3410.49	69.796	0.0032	0.00425									22.4644	391	22.4644	2000	22.4644	4137
	3409.53	69.851	0.00322	0.00427									22.4848	391	22.4848	2003	22.4848	4134
	3408.57	69.921	0.00323	0.00429									22.5052	337	22.5052	2011	22.5052	4122
	3407.6	70.02	0.00324	0.00431									22.5256	362	22.5256	2002	22.5256	4124
	3406.64	70.16	0.00325	0.00432									22.546	378	22.546	2008	22.546	4117
	3405.67	70.28	0.00325	0.00432									22.5664	360	22.5664	2021	22.5664	4118
	3404.71	70.272	0.00324	0.00431									22.5868	342	22.5868	2002	22.5868	4107
	3403.74	70.057	0.00323	0.0043									22.6072	396	22.6072	2008	22.6072	4117
	3402.78	69.652	0.00322	0.00429									22.6276	403	22.6276	2013	22.6276	4144
	3401.82	69.17	0.00324	0.00431									22.648	379	22.648	2003	22.648	4112
	3400.85	68.759	0.00328	0.00435									22.6684	368	22.6684	2025	22.6684	4130
	3399.89	68.524	0.00334	0.00442									22.6888	365	22.6888	2000	22.6888	4128
	3398.92	68.493	0.00339	0.00449									22.7092	363	22.7092	2009	22.7092	4115
	3397.96	68.633	0.00342	0.00454									22.7296	373	22.7296	2000	22.7296	4115
	3396.99	68.893	0.00344	0.00457									22.75	348	22.75	2000	22.75	4133
	3396.03	69.196	0.00344	0.00457									22.7704	380	22.7704	2026	22.7704	4135
	3395.07	69.401	0.00343	0.00456									22.7908	362	22.7908	2036	22.7908	4124
	3394.1	69.371	0.00342	0.00456									22.8112	377	22.8112	2026	22.8112	4126
	3393.14	69.112	0.00343	0.00457									22.8316	356	22.8316	2022	22.8316	4140
	3392.17	68.829	0.00346	0.00459									22.852	355	22.852	2019	22.852	4148
	3391.21	68.77	0.00349	0.00463									22.8724	377	22.8724	2042	22.8724	4141
	3390.24	69.016	0.00352	0.00467									22.8928	336	22.8928	2064	22.8928	4147
	3389.28	69.436	0.00354	0.00472									22.9132	381	22.9132	2052	22.9132	4178
	3388.32	69.816	0.00355	0.00475									22.9336	373	22.9336	2027	22.9336	4158
	3387.35	70.011	0.00356	0.00477									22.954	369	22.954	2048	22.954	4191
	3386.39	70.015	0.00356	0.00477									22.9744	362	22.9744	2078	22.9744	4205
	3385.42	69.927	0.00357	0.00477									22.9948	359	22.9948	2091	22.9948	4208
	3384.46	69.88	0.00358	0.00477									23.0152	361	23.0152	2125	23.0152	4252
	3383.49	69.946	0.00358	0.00476									23.0356	339	23.0356	2091	23.0356	4300
	3382.53	70.099	0.00357	0.00476									23.056	347	23.056	2081	23.056	4290
	3381.57	70.256	0.00357	0.00477									23.0764	334	23.0764	2070	23.0764	4305
	3380.6	70.353	0.00358	0.00478									23.0968	349	23.0968	2068	23.0968	4277
	3379.64	70.385	0.00359	0.0048									23.1172	344	23.1172	2047	23.1172	4266
	3378.67	70.381	0.00359	0.00481									23.1376	313	23.1376	2048	23.1376	4228
	3377.71	70.377	0.0036	0.00483									23.158	375	23.158	2035	23.158	4234
	3376.75	70.403	0.00361	0.00485									23.1784	337	23.1784	2011	23.1784	4228
	3375.78	70.473	0.00362	0.00487									23.1988	372	23.1988	2042	23.1988	4163
	3374.82	70.57	0.00363	0.00488									23.2192	330	23.2192	2010	23.2192	4160
	3373.85	70.645	0.00363	0.00489									23.2396	367	23.2396	2001	23.2396	4175
	3372.89	70.625	0.00363	0.0049									23.26	357	23.26	2000	23.26	4160
	3371.92	70.446	0.00364	0.00491									23.2804	368	23.2804	2020	23.2804	4149
	3370.96	70.09	0.00366	0.00493									23.3008	317	23.3008	2027	23.3008	4124
	3370	69.617	0.00369	0.00497									23.3212	331	23.3212	2001	23.3212	4147
	3369.03	69.155	0.00374	0.00502									23.3416	357	23.3416	2000	23.3416	4138
	3368.07	68.834	0.00379	0.00508									23.362	307	23.362	2000	23.362	4124
	3367.1	68.731	0.00383	0.00513									23.3824	369	23.3824	2014	23.3824	4151
	3366.14	68.856	0.00386	0.00517									23.4028	331	23.4028	2021	23.4028	4123
	3365.18	69.166	0.00387	0.0052									23.4232	357	23.4232	2030	23.4232	4152
	3364.21	69.562	0.00388	0.00523									23.4436	387	23.4436	2022	23.4436	4146
	3363.25	69.91	0.00389	0.00524									23.464	331	23.464	2001	23.464	4128
	3362.28	70.112	0.00389	0.00525									23.4844	339	23.4844	2020	23.4844	4150
	3361.32	70.174	0.00389	0.00525									23.5048	334	23.5048	2036	23.5048	4161
	3360.35	70.191	0.00389	0.00525									23.5252	351	23.5252	2058	23.5252	4191
	3359.39	70.249	0.0039	0.00526									23.5456	313	23.5456	2051	23.5456	4191
	3358.43	70.357	0.0039	0.00528									23.566	314	23.566	2071	23.566	4203
	3357.46	70.469	0.00391	0.0053									23.5864	340	23.5864	2035	23.5864	4166
	3356.5	70.555	0.00392	0.00532									23.6068	367	23.6068	2033	23.6068	4182
	3355.53	70.626	0.00392	0.00532									23.6272	330	23.6272	2008	23.6272	4170
	3354.57	70.699	0.00392	0.00532									23.6476	353	23.6476	2014	23.6476	4166
	3353.6	70.746	0.00392	0.00533									23.668	334	23.668	2001	23.668	4146
	3352.64	70.702	0.00393	0.00535									23.6884	324	23.6884	2002	23.6884	4152
	3351.68	70.543	0.00395	0.00538									23.7088	348	23.7088	2007	23.7088	4155
	3350.71	70.341	0.00398	0.00542									23.7292	344	23.7292	2029	23.7292	4125
	3349.75	70.226	0.00402	0.00546									23.7496	353	23.7496	2010	23.7496	4148
	3348.78	70.275	0.00404	0.0055									23.77	336	23.77	2025	23.77	4131
	3347.82	70.453	0.00405	0.00552									23.7904	326	23.7904	2008	23.7904	4150
	3346.85	70.652	0.00405	0.00553									23.8108	335	23.8108	2022	23.8108	4129
	3345.89	70.774	0.00405	0.00554									23.8312	341	23.8312	2003	23.8312	4163
	3344.93	70.774	0.00405	0.00555									23.8516	364	23.8516	2055	23.8516	4140
	3343.96	70.668	0.00406	0.00556									23.872	321	23.872	2013	23.872	4149
	3343	70.522	0.00408	0.00558									23.8924	303	23.8924	2015	23.8924	4127
	3342.03	70.406	0.0041	0.0056									23.9128	337	23.9128	2013	23.9128	4132
	3341.07	70.339	0.00412	0.00564									23.9332	331	23.9332	2014	23.9332	4139
	3340.11	70.27	0.00415	0.00567									23.9536	336	23.9536	2023	23.9536	4139
	3339.14	70.14	0.00418	0.00571									23.974	333	23.974	2039	23.974	4167
	3338.18	69.962	0.00421	0.00575									23.9944	333	23.9944	2024	23.9944	4148
	3337.21	69.834	0.00424	0.00578									24.0148	341	24.0148	2041	24.0148	4143
	3336.25	69.859	0.00425	0.0058									24.0352	328	24.0352	2035	24.0352	4150
	3335.28	70.07	0.00426	0.00581									24.0556	358	24.0556	2043	24.0556	4148
	3334.32	70.413	0.00427	0.00583									24.076	332	24.076	2031	24.076	4188
	3333.36	70.779	0.00427	0.00586									24.0964	356	24.0964	2082	24.0964	4174
	3332.39	71.069	0.00429	0.00589									24.1168	321	24.1168	2051	24.1168	4164
	3331.43	71.239	0.0043	0.00592									24.1372	294	24.1372	2103	24.1372	4166
	3330.46	71.3	0.00432	0.00595									24.1576	330	24.1576	2127	24.1576	4181
	3329.5	71.272	0.00433	0.00597									24.178	353	24.178	2277	24.178	4226
	3328.53	71.144	0.00434	0.00599									24.1984	319	24.1984	2401	24.1984	4181
	3327.57	70.917	0.00435	0.00601									24.2188	313	24.2188	2475	24.2188	4190
	3326.61	70.651	0.00436	0.00602									24.2392	354	24.2392	2375	24.2392	4213
	3325.64	70.452	0.00438	0.00604									24.2596	350	24.2596	2290	24.2596	4264
	3324.68	70.403	0.0044	0.00607									24.28	281	24.28	2210	24.28	4242
	3323.71	70.51	0.00441	0.0061									24.3004	308	24.3004	2173	24.3004	4210
	3322.75	70.712	0.00442	0.00613									24.3208	309	24.3208	2094	24.3208	4224
	3321.78	70.93	0.00443	0.00616									24.3412	301	24.3412	2045	24.3412	4201
	3320.82	71.108	0.00443	0.00618									24.3616	319	24.3616	2034	24.3616	4191
	3319.86	71.22	0.00444	0.00619									24.382	337	24.382	2006	24.382	4181
	3318.89	71.281	0.00445	0.0062									24.4024	310	24.4024	2000	24.4024	4154
	3317.93	71.323	0.00446	0.00622									24.4228	298	24.4228	2041	24.4228	4162
	3316.96	71.372	0.00448	0.00624									24.4432	284	24.4432	2011	24.4432	4151
	3316	71.426	0.00449	0.00626									24.4636	329	24.4636	2002	24.4636	4140
	3315.03	71.454	0.0045	0.00627									24.484	327	24.484	2003	24.484	4131
	3314.07	71.422	0.00451	0.00629									24.5044	317	24.5044	2031	24.5044	4138
	3313.11	71.326	0.00451	0.00629									24.5248	297	24.5248	2011	24.5248	4140
	3312.14	71.181	0.00451	0.0063									24.5452	327	24.5452	2019	24.5452	4141
	3311.18	70.989	0.00451	0.00631									24.5656	313	24.5656	2013	24.5656	4164
	3310.21	70.733	0.00452	0.00633									24.586	302	24.586	2015	24.586	4145
	3309.25	70.411	0.00454	0.00636									24.6064	315	24.6064	2010	24.6064	4160
	3308.28	70.08	0.00457	0.00638									24.6268	318	24.6268	2017	24.6268	4152
	3307.32	69.831	0.0046	0.00641									24.6472	309	24.6472	2021	24.6472	4162
	3306.36	69.722	0.00462	0.00645									24.6676	320	24.6676	2027	24.6676	4125
	3305.39	69.745	0.00465	0.00649									24.688	314	24.688	2023	24.688	4178
	3304.43	69.871	0.00467	0.00654									24.7084	329	24.7084	2000	24.7084	4146
	3303.46	70.084	0.00469	0.00657									24.7288	324	24.7288	2000	24.7288	4158
	3302.5	70.362	0.0047	0.00659									24.7492	299	24.7492	2000	24.7492	4171
	3301.53	70.653	0.0047	0.00659									24.7696	298	24.7696	2017	24.7696	4174
	3300.57	70.886	0.0047	0.0066									24.79	337	24.79	2014	24.79	4179
	3299.61	71.017	0.0047	0.00661									24.8104	340	24.8104	2024	24.8104	4189
	3298.64	71.046	0.00471	0.00662									24.8308	311	24.8308	2027	24.8308	4183
	3297.68	70.994	0.00472	0.00663									24.8512	301	24.8512	2041	24.8512	4171
	3296.71	70.892	0.00473	0.00665									24.8716	292	24.8716	2014	24.8716	4177
	3295.75	70.765	0.00474	0.00667									24.892	302	24.892	2023	24.892	4171
	3294.79	70.615	0.00476	0.00671									24.9124	302	24.9124	2008	24.9124	4188
	3293.82	70.432	0.00478	0.00674									24.9328	306	24.9328	2040	24.9328	4195
	3292.86	70.233	0.0048	0.00677									24.9532	334	24.9532	2021	24.9532	4161
	3291.89	70.091	0.00482	0.00679									24.9736	293	24.9736	2010	24.9736	4201
	3290.93	70.092	0.00484	0.00681									24.994	279	24.994	2001	24.994	4170
	3289.97	70.261	0.00485	0.00683									25.0144	321	25.0144	2000	25.0144	4181
	3289	70.541	0.00485	0.00686									25.0348	302	25.0348	2026	25.0348	4168
	3288.04	70.836	0.00485	0.00688									25.0552	321	25.0552	2026	25.0552	4192
	3287.07	71.069	0.00485	0.0069									25.0756	337	25.0756	2042	25.0756	4203
	3286.11	71.205	0.00486	0.00691									25.096	301	25.096	2042	25.096	4194
	3285.14	71.251	0.00487	0.00692									25.1164	283	25.1164	2028	25.1164	4225
	3284.18	71.252	0.00488	0.00694									25.1368	307	25.1368	2002	25.1368	4247
	3283.22	71.257	0.00488	0.00695									25.1572	311	25.1572	2020	25.1572	4265
	3282.25	71.292	0.00489	0.00696									25.1776	309	25.1776	2008	25.1776	4267
	3281.29	71.352	0.00489	0.00696									25.198	271	25.198	2014	25.198	4259
	3280.32	71.416	0.0049	0.00697									25.2184	294	25.2184	2000	25.2184	4208
	3279.36	71.457	0.00491	0.00699									25.2388	294	25.2388	2032	25.2388	4237
	3278.39	71.443	0.00492	0.00701									25.2592	304	25.2592	2013	25.2592	4206
	3277.43	71.352	0.00494	0.00704									25.2796	342	25.2796	2003	25.2796	4206
	3276.47	71.2	0.00496	0.00707									25.3	314	25.3	2000	25.3	4195
	3275.5	71.041	0.00497	0.00709									25.3204	280	25.3204	2022	25.3204	4183
	3274.54	70.917	0.00498	0.00711									25.3408	263	25.3408	2018	25.3408	4203
	3273.57	70.831	0.00498	0.00712									25.3612	307	25.3612	2032	25.3612	4206
	3272.61	70.748	0.00499	0.00713									25.3816	327	25.3816	2032	25.3816	4189
	3271.64	70.646	0.005	0.00715									25.402	273	25.402	2022	25.402	4233
	3270.68	70.551	0.00501	0.00718									25.4224	324	25.4224	2035	25.4224	4210
	3269.72	70.517	0.00503	0.00721									25.4428	289	25.4428	2028	25.4428	4218
	3268.75	70.58	0.00504	0.00723									25.4632	276	25.4632	2022	25.4632	4217
	3267.79	70.718	0.00505	0.00725									25.4836	280	25.4836	2041	25.4836	4229
	3266.82	70.869	0.00506	0.00727									25.504	294	25.504	2017	25.504	4233
	3265.86	70.99	0.00507	0.00728									25.5244	292	25.5244	2016	25.5244	4247
	3264.89	71.092	0.00507	0.00729									25.5448	320	25.5448	2025	25.5448	4235
	3263.93	71.199	0.00508	0.00729									25.5652	290	25.5652	2013	25.5652	4241
	3262.97	71.309	0.00508	0.00729									25.5856	265	25.5856	2000	25.5856	4229
	3262	71.391	0.00508	0.00729									25.606	274	25.606	2024	25.606	4221
	3261.04	71.422	0.00509	0.0073									25.6264	314	25.6264	2026	25.6264	4215
	3260.07	71.412	0.0051	0.00732									25.6468	262	25.6468	2033	25.6468	4225
	3259.11	71.372	0.00511	0.00734									25.6672	299	25.6672	2013	25.6672	4186
	3258.14	71.297	0.00512	0.00737									25.6876	318	25.6876	2001	25.6876	4198
	3257.18	71.18	0.00513	0.00739									25.708	265	25.708	2000	25.708	4149
	3256.22	71.036	0.00515	0.00742									25.7284	300	25.7284	2012	25.7284	4203
	3255.25	70.922	0.00516	0.00744									25.7488	285	25.7488	2001	25.7488	4209
	3254.29	70.908	0.00517	0.00746									25.7692	272	25.7692	2003	25.7692	4170
	3253.32	71.033	0.00518	0.00748									25.7896	278	25.7896	2013	25.7896	4159
	3252.36	71.266	0.00518	0.00749									25.81	288	25.81	2011	25.81	4160
	3251.39	71.508	0.00518	0.00751									25.8304	273	25.8304	2004	25.8304	4145
	3250.43	71.649	0.00518	0.00753									25.8508	289	25.8508	2021	25.8508	4169
	3249.47	71.628	0.00518	0.00755									25.8712	280	25.8712	2000	25.8712	4165
	3248.5	71.443	0.0052	0.00757									25.8916	286	25.8916	2013	25.8916	4182
	3247.54	71.145	0.00522	0.00759									25.912	299	25.912	2006	25.912	4159
	3246.57	70.833	0.00525	0.00761									25.9324	312	25.9324	2000	25.9324	4156
	3245.61	70.637	0.00527	0.00763									25.9528	301	25.9528	2010	25.9528	4159
	3244.65	70.658	0.00529	0.00763									25.9732	289	25.9732	2010	25.9732	4162
	3243.68	70.896	0.00529	0.00763									25.9936	282	25.9936	2000	25.9936	4177
	3242.72	71.234	0.00528	0.00763									26.014	278	26.014	2012	26.014	4184
	3241.75	71.518	0.00527	0.00765									26.0344	303	26.0344	2006	26.0344	4164
	3240.79	71.659	0.00526	0.00767									26.0548	310	26.0548	2013	26.0548	4158
	3239.82	71.663	0.00527	0.00769									26.0752	295	26.0752	2019	26.0752	4194
	3238.86	71.595	0.00528	0.00771									26.0956	293	26.0956	2008	26.0956	4175
	3237.9	71.506	0.00529	0.00773									26.116	301	26.116	2020	26.116	4175
	3236.93	71.402	0.0053	0.00774									26.1364	283	26.1364	2020	26.1364	4169
	3235.97	71.254	0.00531	0.00775									26.1568	288	26.1568	2021	26.1568	4171
	3235	71.05	0.00532	0.00778									26.1772	270	26.1772	2029	26.1772	4183
	3234.04	70.824	0.00535	0.0078									26.1976	306	26.1976	2027	26.1976	4191
	3233.07	70.649	0.00537	0.00783									26.218	305	26.218	2001	26.218	4211
	3232.11	70.593	0.00539	0.00786									26.2384	326	26.2384	2017	26.2384	4173
	3231.15	70.674	0.0054	0.00788									26.2588	298	26.2588	2021	26.2588	4180
	3230.18	70.857	0.00541	0.0079									26.2792	301	26.2792	2020	26.2792	4189
	3229.22	71.07	0.00542	0.00791									26.2996	276	26.2996	2063	26.2996	4188
	3228.25	71.255	0.00542	0.00792									26.32	285	26.32	2037	26.32	4224
	3227.29	71.395	0.00543	0.00793									26.3404	294	26.3404	2026	26.3404	4217
	3226.32	71.509	0.00543	0.00794									26.3608	295	26.3608	2053	26.3608	4241
	3225.36	71.618	0.00543	0.00795									26.3812	252	26.3812	2055	26.3812	4238
	3224.4	71.716	0.00543	0.00798									26.4016	293	26.4016	2061	26.4016	4288
	3223.43	71.772	0.00543	0.008									26.422	320	26.422	2072	26.422	4288
	3222.47	71.757	0.00545	0.00803									26.4424	306	26.4424	2106	26.4424	4303
	3221.5	71.663	0.00546	0.00806									26.4628	238	26.4628	2137	26.4628	4344
	3220.54	71.528	0.00549	0.00808									26.4832	300	26.4832	2181	26.4832	4385
	3219.57	71.434	0.0055	0.00809									26.5036	271	26.5036	2252	26.5036	4476
	3218.61	71.452	0.00551	0.00809									26.524	267	26.524	2352	26.524	4545
	3217.65	71.576	0.00552	0.0081									26.5444	273	26.5444	2600	26.5444	4772
	3216.68	71.711	0.00552	0.00812									26.5648	298	26.5648	2822	26.5648	5079
	3215.72	71.761	0.00553	0.00815									26.5852	278	26.5852	3144	26.5852	5228
	3214.75	71.718	0.00554	0.00817									26.6056	285	26.6056	3407	26.6056	5442
	3213.79	71.663	0.00556	0.00819									26.626	287	26.626	3797	26.626	6331
	3212.83	71.67	0.00557	0.00819									26.6464	279	26.6464	2069	26.6464	4964
	3211.86	71.725	0.00558	0.0082									26.6668	244	26.6668	2498	26.6668	6253
	3210.9	71.752	0.00558	0.00823									26.6872	282	26.6872	2247	26.6872	5553
	3209.93	71.707	0.00559	0.00825									26.7076	284	26.7076	2474	26.7076	5580
	3208.97	71.627	0.0056	0.00828									26.728	311	26.728	2201	26.728	5364
	3208.01	71.589	0.00561	0.0083									26.7484	270	26.7484	2025	26.7484	4808
	3207.04	71.628	0.00561	0.00832									26.7688	278	26.7688	2011	26.7688	4499
	3206.08	71.711	0.00562	0.00834									26.7892	302	26.7892	2002	26.7892	4464
	3205.11	71.776	0.00563	0.00837									26.8096	272	26.8096	2096	26.8096	4446
	3204.15	71.792	0.00564	0.0084									26.83	283	26.83	2110	26.83	4449
	3203.18	71.779	0.00565	0.00842									26.8504	277	26.8504	2108	26.8504	4500
	3202.22	71.776	0.00567	0.00844									26.8708	268	26.8708	2042	26.8708	4649
	3201.26	71.796	0.00568	0.00846									26.8912	259	26.8912	2060	26.8912	4756
	3200.29	71.814	0.0057	0.00849									26.9116	276	26.9116	2070	26.9116	4757
	3199.33	71.793	0.00572	0.00851									26.932	280	26.932	2060	26.932	4858
	3198.36	71.734	0.00574	0.00854									26.9524	265	26.9524	2038	26.9524	4775
	3197.4	71.68	0.00576	0.00855									26.9728	299	26.9728	2052	26.9728	4611
	3196.43	71.689	0.00576	0.00856									26.9932	261	26.9932	2072	26.9932	4532
	3195.47	71.776	0.00577	0.00857									27.0136	279	27.0136	2079	27.0136	4544
	3194.51	71.897	0.00577	0.00859									27.034	263	27.034	2119	27.034	4376
	3193.54	71.985	0.00578	0.00862									27.0544	261	27.0544	2116	27.0544	4342
	3192.58	72.011	0.0058	0.00866									27.0748	282	27.0748	2085	27.0748	4333
	3191.61	71.996	0.00582	0.0087									27.0952	267	27.0952	2072	27.0952	4295
	3190.65	71.976	0.00583	0.00872									27.1156	259	27.1156	2059	27.1156	4302
	3189.68	71.966	0.00584	0.00874									27.136	270	27.136	2035	27.136	4305
	3188.72	71.958	0.00585	0.00876									27.1564	251	27.1564	2043	27.1564	4267
	3187.76	71.942	0.00585	0.00877									27.1768	283	27.1768	2056	27.1768	4242
	3186.79	71.914	0.00586	0.00879									27.1972	245	27.1972	2022	27.1972	4240
	3185.83	71.883	0.00587	0.00881									27.2176	258	27.2176	2041	27.2176	4250
	3184.86	71.873	0.00589	0.00883									27.238	254	27.238	2019	27.238	4210
	3183.9	71.907	0.00591	0.00884									27.2584	263	27.2584	2028	27.2584	4223
	3182.93	71.974	0.00592	0.00885									27.2788	262	27.2788	2019	27.2788	4238
	3181.97	72.026	0.00592	0.00887									27.2992	248	27.2992	2032	27.2992	4225
	3181.01	72.007	0.00593	0.00891									27.3196	293	27.3196	2015	27.3196	4245
	3180.04	71.901	0.00595	0.00895									27.34	287	27.34	2030	27.34	4217
	3179.08	71.75	0.00596	0.00897									27.3604	248	27.3604	2031	27.3604	4279
	3178.11	71.633	0.00598	0.00899									27.3808	253	27.3808	2027	27.3808	4362
	3177.15	71.616	0.00599	0.00899									27.4012	253	27.4012	2069	27.4012	4547
	3176.18	71.703	0.006	0.009									27.4216	224	27.4216	2045	27.4216	4874
	3175.22	71.837	0.006	0.00902									27.442	271	27.442	2041	27.442	5013
	3174.26	71.937	0.00601	0.00906									27.4624	267	27.4624	2049	27.4624	4908
	3173.29	71.965	0.00603	0.0091									27.4828	247	27.4828	2027	27.4828	4819
	3172.33	71.941	0.00604	0.00913									27.5032	230	27.5032	2056	27.5032	4768
	3171.36	71.908	0.00605	0.00916									27.5236	256	27.5236	2049	27.5236	4681
	3170.4	71.891	0.00606	0.00918									27.544	271	27.544	2009	27.544	4504
	3169.43	71.892	0.00607	0.0092									27.5644	225	27.5644	2027	27.5644	4346
	3168.47	71.914	0.00608	0.00922									27.5848	249	27.5848	2020	27.5848	4315
	3167.51	71.955	0.00608	0.00923									27.6052	288	27.6052	2053	27.6052	4281
	3166.54	72.006	0.00609	0.00924									27.6256	249	27.6256	2074	27.6256	4234
	3165.58	72.052	0.00609	0.00925									27.646	264	27.646	2088	27.646	4225
	3164.61	72.086	0.0061	0.00927									27.6664	278	27.6664	2075	27.6664	4255
	3163.65	72.111	0.00611	0.0093									27.6868	258	27.6868	2101	27.6868	4277
	3162.69	72.128	0.00612	0.00932									27.7072	258	27.7072	2099	27.7072	4370
	3161.72	72.143	0.00614	0.00934									27.7276	263	27.7276	2105	27.7276	4527
	3160.76	72.161	0.00615	0.00936									27.748	246	27.748	2084	27.748	4523
	3159.79	72.182	0.00616	0.00937									27.7684	235	27.7684	2051	27.7684	4406
	3158.83	72.196	0.00617	0.00939									27.7888	256	27.7888	2073	27.7888	4455
	3157.86	72.194	0.00619	0.00942									27.8092	250	27.8092	2050	27.8092	4587
	3156.9	72.173	0.0062	0.00946									27.8296	240	27.8296	2119	27.8296	4452
	3155.94	72.115	0.00622	0.0095									27.85	262	27.85	2089	27.85	4409
	3154.97	71.979	0.00624	0.00954									27.8704	231	27.8704	2158	27.8704	4460
	3154.01	71.741	0.00626	0.00958									27.8908	251	27.8908	2134	27.8908	4572
	3153.04	71.445	0.00627	0.0096									27.9112	265	27.9112	2151	27.9112	4666
	3152.08	71.191	0.00628	0.00961									27.9316	240	27.9316	2100	27.9316	4690
	3151.11	71.075	0.00628	0.0096									27.952	235	27.952	2067	27.952	4684
	3150.15	71.127	0.00628	0.0096									27.9724	265	27.9724	2073	27.9724	4691
	3149.19	71.305	0.00629	0.0096									27.9928	250	27.9928	2033	27.9928	4668
	3148.22	71.528	0.00629	0.00961									28.0132	256	28.0132	2029	28.0132	4622
	3147.26	71.725	0.00629	0.00963									28.0336	244	28.0336	2020	28.0336	4396
	3146.29	71.861	0.0063	0.00966									28.054	196	28.054	2036	28.054	4360
	3145.33	71.933	0.00631	0.00968									28.0744	230	28.0744	2046	28.0744	4376
	3144.36	71.951	0.00632	0.00971									28.0948	243	28.0948	2051	28.0948	4276
	3143.4	71.921	0.00633	0.00974									28.1152	230	28.1152	2046	28.1152	4260
	3142.44	71.838	0.00635	0.00977									28.1356	208	28.1356	2055	28.1356	4219
	3141.47	71.701	0.00637	0.00981									28.156	223	28.156	2088	28.156	4201
	3140.51	71.522	0.00638	0.00983									28.1764	226	28.1764	2119	28.1764	4251
	3139.54	71.346	0.00639	0.00984									28.1968	229	28.1968	2097	28.1968	4226
	3138.58	71.239	0.0064	0.00985									28.2172	230	28.2172	2034	28.2172	4207
	3137.62	71.256	0.0064	0.00985									28.2376	221	28.2376	2039	28.2376	4218
	3136.65	71.39	0.0064	0.00986									28.258	234	28.258	2070	28.258	4188
	3135.69	71.564	0.00641	0.00988									28.2784	259	28.2784	2026	28.2784	4188
	3134.72	71.689	0.00642	0.00991									28.2988	253	28.2988	2056	28.2988	4187
	3133.76	71.736	0.00643	0.00994									28.3192	211	28.3192	2013	28.3192	4210
	3132.79	71.744	0.00644	0.00994									28.3396	244	28.3396	2016	28.3396	4189
	3131.83	71.773	0.00645	0.00995									28.36	252	28.36	2006	28.36	4190
	3130.87	71.844	0.00645	0.00996									28.3804	246	28.3804	2014	28.3804	4189
	3129.9	71.929	0.00645	0.00998									28.4008	242	28.4008	2003	28.4008	4180
	3128.94	71.985	0.00646	0.01002									28.4212	220	28.4212	2026	28.4212	4153
	3127.97	72.004	0.00647	0.01005									28.4416	223	28.4416	2014	28.4416	4182
	3127.01	72.017	0.00648	0.01008									28.462	243	28.462	2011	28.462	4161
	3126.05	72.054	0.00649	0.01011									28.4824	226	28.4824	2005	28.4824	4183
	3125.08	72.095	0.00651	0.01014									28.5028	203	28.5028	2013	28.5028	4149
	3124.12	72.076	0.00652	0.01018									28.5232	243	28.5232	2027	28.5232	4164
	3123.15	71.942	0.00654	0.01022									28.5436	212	28.5436	2013	28.5436	4149
	3122.19	71.698	0.00656	0.01026									28.564	241	28.564	2006	28.564	4187
	3121.22	71.399	0.00658	0.01028									28.5844	215	28.5844	2012	28.5844	4155
	3120.26	71.102	0.0066	0.0103									28.6048	218	28.6048	2000	28.6048	4154
	3119.3	70.833	0.00661	0.01033									28.6252	222	28.6252	2005	28.6252	4170
	3118.33	70.597	0.00663	0.01036									28.6456	236	28.6456	2012	28.6456	4151
	3117.37	70.404	0.00664	0.01037									28.666	232	28.666	2019	28.666	4175
	3116.4	70.286	0.00665	0.01037									28.6864	253	28.6864	2029	28.6864	4186
	3115.44	70.29	0.00666	0.01037									28.7068	250	28.7068	2013	28.7068	4129
	3114.47	70.452	0.00665	0.01036									28.7272	246	28.7272	2000	28.7272	4149
	3113.51	70.751	0.00664	0.01036									28.7476	239	28.7476	2015	28.7476	4159
	3112.55	71.099	0.00663	0.01037									28.768	248	28.768	2000	28.768	4166
	3111.58	71.378	0.00664	0.0104									28.7884	243	28.7884	2011	28.7884	4181
	3110.62	71.505	0.00665	0.01044									28.8088	229	28.8088	2011	28.8088	4173
	3109.65	71.479	0.00667	0.01046									28.8292	205	28.8292	2036	28.8292	4147
	3108.69	71.379	0.00669	0.01047									28.8496	253	28.8496	2003	28.8496	4161
	3107.72	71.321	0.00671	0.01048									28.87	223	28.87	2005	28.87	4185
	3106.76	71.384	0.00671	0.01049									28.8904	228	28.8904	2015	28.8904	4163
	3105.8	71.565	0.00671	0.0105									28.9108	225	28.9108	2004	28.9108	4164
	3104.83	71.778	0.00671	0.01054									28.9312	238	28.9312	2007	28.9312	4162
	3103.87	71.915	0.00672	0.01058									28.9516	235	28.9516	2031	28.9516	4179
	3102.9	71.916	0.00674	0.01062									28.972	218	28.972	2013	28.972	4185
	3101.94	71.796	0.00675	0.01065									28.9924	214	28.9924	2037	28.9924	4184
	3100.97	71.632	0.00677	0.01066									29.0128	235	29.0128	2029	29.0128	4189
	3100.01	71.524	0.00678	0.01065									29.0332	219	29.0332	2026	29.0332	4210
	3099.05	71.531	0.00677	0.01065									29.0536	232	29.0536	2029	29.0536	4207
	3098.08	71.629	0.00677	0.01067									29.074	239	29.074	2035	29.074	4206
	3097.12	71.741	0.00677	0.01071									29.0944	229	29.0944	2055	29.0944	4227
	3096.15	71.811	0.00678	0.01074									29.1148	224	29.1148	2073	29.1148	4236
	3095.19	71.852	0.00679	0.01076									29.1352	241	29.1352	2083	29.1352	4282
	3094.22	71.903	0.0068	0.01077									29.1556	226	29.1556	2099	29.1556	4255
	3093.26	71.961	0.0068	0.01078									29.176	208	29.176	2123	29.176	4326
	3092.3	71.968	0.00681	0.0108									29.1964	245	29.1964	2138	29.1964	4301
	3091.33	71.885	0.00682	0.01084									29.2168	218	29.2168	2153	29.2168	4388
	3090.37	71.734	0.00684	0.01087									29.2372	260	29.2372	2181	29.2372	4390
	3089.4	71.583	0.00685	0.0109									29.2576	246	29.2576	2272	29.2576	4466
	3088.44	71.482	0.00687	0.01092									29.278	231	29.278	2327	29.278	4568
	3087.48	71.429	0.00688	0.01094									29.2984	227	29.2984	2487	29.2984	4654
	3086.51	71.385	0.00689	0.01096									29.3188	234	29.3188	2675	29.3188	4871
	3085.55	71.312	0.00689	0.01097									29.3392	247	29.3392	2744	29.3392	5081
	3084.58	71.208	0.0069	0.01098									29.3596	220	29.3596	2908	29.3596	5259
	3083.62	71.099	0.00691	0.011									29.38	236	29.38	2199	29.38	4444
	3082.65	71.003	0.00692	0.01103									29.4004	250	29.4004	2868	29.4004	5821
	3081.69	70.911	0.00693	0.01106									29.4208	223	29.4208	2783	29.4208	5986
	3080.73	70.802	0.00694	0.01109									29.4412	218	29.4412	2680	29.4412	6076
	3079.76	70.685	0.00695	0.0111									29.4616	249	29.4616	2704	29.4616	5849
	3078.8	70.604	0.00697	0.0111									29.482	262	29.482	2309	29.482	5660
	3077.83	70.616	0.00698	0.0111									29.5024	257	29.5024	2187	29.5024	5456
	3076.87	70.758	0.00698	0.01109									29.5228	236	29.5228	2098	29.5228	5234
	3075.91	71.022	0.00698	0.0111									29.5432	254	29.5432	2011	29.5432	4969
	3074.94	71.341	0.00698	0.01112									29.5636	236	29.5636	2092	29.5636	4779
	3073.98	71.617	0.00698	0.01115									29.584	249	29.584	2107	29.584	4617
	3073.01	71.78	0.00699	0.01118									29.6044	235	29.6044	2142	29.6044	4531
	3072.05	71.823	0.007	0.01121									29.6248	252	29.6248	2115	29.6248	4469
	3071.08	71.783	0.00701	0.01123									29.6452	215	29.6452	2057	29.6452	4395
	3070.12	71.683	0.00702	0.01126									29.6656	250	29.6656	2023	29.6656	4336
	3069.16	71.514	0.00703	0.01129									29.686	245	29.686	2029	29.686	4309
	3068.19	71.281	0.00704	0.01132									29.7064	225	29.7064	2029	29.7064	4291
	3067.23	71.039	0.00706	0.01132									29.7268	238	29.7268	2054	29.7268	4234
	3066.26	70.874	0.00707	0.01131									29.7472	229	29.7472	2082	29.7472	4250
	3065.3	70.854	0.00707	0.0113									29.7676	257	29.7676	2073	29.7676	4219
	3064.33	70.991	0.00707	0.01128									29.788	214	29.788	2061	29.788	4223
	3063.37	71.235	0.00706	0.01129									29.8084	262	29.8084	2050	29.8084	4230
	3062.41	71.507	0.00706	0.01131									29.8288	262	29.8288	2045	29.8288	4232
	3061.44	71.734	0.00705	0.01134									29.8492	229	29.8492	2073	29.8492	4205
	3060.48	71.877	0.00705	0.01138									29.8696	263	29.8696	2080	29.8696	4187
	3059.51	71.922	0.00706	0.01141									29.89	284	29.89	2060	29.89	4224
	3058.55	71.873	0.00708	0.01145									29.9104	279	29.9104	2068	29.9104	4215
	3057.58	71.758	0.0071	0.01147									29.9308	290	29.9308	2051	29.9308	4189
	3056.62	71.636	0.00711	0.01149									29.9512	263	29.9512	2017	29.9512	4182
	3055.66	71.587	0.00712	0.01149									29.9716	281	29.9716	2060	29.9716	4170
	3054.69	71.646	0.00712	0.01149									29.992	306	29.992	2029	29.992	4192
	3053.73	71.776	0.00712	0.0115									30.0124	305	30.0124	2061	30.0124	4183
	3052.76	71.885	0.00711	0.01152									30.0328	342	30.0328	2062	30.0328	4191
	3051.8	71.892	0.00712	0.01155									30.0532	315	30.0532	2080	30.0532	4195
	3050.84	71.791	0.00713	0.01157									30.0736	367	30.0736	2104	30.0736	4170
	3049.87	71.655	0.00714	0.01158									30.094	349	30.094	2084	30.094	4214
	3048.91	71.577	0.00715	0.01158									30.1144	419	30.1144	2074	30.1144	4193
	3047.94	71.596	0.00715	0.01158									30.1348	425	30.1348	2067	30.1348	4210
	3046.98	71.67	0.00715	0.01158									30.1552	426	30.1552	2067	30.1552	4168
	3046.01	71.714	0.00715	0.01159									30.1756	443	30.1756	2130	30.1756	4183
	3045.05	71.668	0.00715	0.01162									30.196	445	30.196	2127	30.196	4204
	3044.09	71.53	0.00717	0.01166									30.2164	473	30.2164	2136	30.2164	4207
	3043.12	71.338	0.00719	0.0117									30.2368	454	30.2368	2059	30.2368	4216
	3042.16	71.156	0.00721	0.01174									30.2572	454	30.2572	2056	30.2572	4155
	3041.19	71.045	0.00723	0.01176									30.2776	487	30.2776	2068	30.2776	4174
	3040.23	71.05	0.00724	0.01177									30.298	455	30.298	2063	30.298	4163
	3039.26	71.17	0.00724	0.01177									30.3184	375	30.3184	2041	30.3184	4155
	3038.3	71.342	0.00723	0.01177									30.3388	398	30.3388	2057	30.3388	4170
	3037.34	71.471	0.00722	0.01178									30.3592	370	30.3592	2029	30.3592	4159
	3036.37	71.483	0.00722	0.0118									30.3796	364	30.3796	2057	30.3796	4212
	3035.41	71.367	0.00722	0.01181									30.4	349	30.4	2049	30.4	4176
	3034.44	71.186	0.00724	0.01181									30.4204	349	30.4204	2043	30.4204	4216
	3033.48	71.026	0.00725	0.01182									30.4408	294	30.4408	2043	30.4408	4199
	3032.51	70.947	0.00726	0.01181									30.4612	328	30.4612	2062	30.4612	4217
	3031.55	70.968	0.00727	0.01181									30.4816	289	30.4816	2039	30.4816	4187
	3030.59	71.096	0.00727	0.01179									30.502	292	30.502	2027	30.502	4207
	3029.62	71.324	0.00726	0.01178									30.5224	278	30.5224	2004	30.5224	4170
	3028.66	71.609	0.00725	0.01179									30.5428	270	30.5428	2024	30.5428	4163
	3027.69	71.861	0.00724	0.01182									30.5632	284	30.5632	2009	30.5632	4175
	3026.73	71.994	0.00725	0.01186									30.5836	250	30.5836	2028	30.5836	4199
	3025.76	71.994	0.00726	0.01191									30.604	255	30.604	2004	30.604	4173
	3024.8	71.934	0.00727	0.01194									30.6244	246	30.6244	2007	30.6244	4158
	3023.84	71.902	0.00727	0.01195									30.6448	267	30.6448	2025	30.6448	4143
	3022.87	71.939	0.00727	0.01196									30.6652	240	30.6652	2012	30.6652	4131
	3021.91	72.015	0.00727	0.01198									30.6856	222	30.6856	2010	30.6856	4139
	3020.94	72.067	0.00726	0.01199									30.706	238	30.706	2044	30.706	4150
	3019.98	72.049	0.00725	0.01199									30.7264	253	30.7264	2015	30.7264	4173
	3019.01	71.948	0.00725	0.012									30.7468	236	30.7468	2022	30.7468	4181
	3018.05	71.779	0.00725	0.012									30.7672	227	30.7672	2019	30.7672	4161
	3017.09	71.569	0.00726	0.01201									30.7876	239	30.7876	2023	30.7876	4184
	3016.12	71.337	0.00727	0.01202									30.808	239	30.808	2049	30.808	4189
	3015.16	71.102	0.00728	0.01203									30.8284	243	30.8284	2016	30.8284	4222
	3014.19	70.88	0.0073	0.01204									30.8488	225	30.8488	2074	30.8488	4194
	3013.23	70.694	0.00731	0.01205									30.8692	207	30.8692	2077	30.8692	4220
	3012.26	70.572	0.00733	0.01206									30.8896	202	30.8896	2060	30.8896	4216
	3011.3	70.549	0.00734	0.01206									30.91	216	30.91	2069	30.91	4232
	3010.34	70.651	0.00735	0.01206									30.9304	236	30.9304	2068	30.9304	4253
	3009.37	70.875	0.00734	0.01207									30.9508	213	30.9508	2078	30.9508	4257
	3008.41	71.167	0.00733	0.01209									30.9712	228	30.9712	2040	30.9712	4219
	3007.44	71.438	0.00733	0.01211									30.9916	209	30.9916	2018	30.9916	4201
	3006.48	71.619	0.00732	0.01213									31.012	214	31.012	2026	31.012	4216
	3005.52	71.69	0.00732	0.01214									31.0324	229	31.0324	2038	31.0324	4180
	3004.55	71.693	0.00732	0.01214									31.0528	191	31.0528	2008	31.0528	4164
	3003.59	71.694	0.00732	0.01213									31.0732	250	31.0732	2000	31.0732	4170
	3002.62	71.742	0.00732	0.01211									31.0936	202	31.0936	2000	31.0936	4142
	3001.66	71.835	0.00731	0.01211									31.114	205	31.114	2000	31.114	4170
	3000.7	71.924	0.00731	0.01212									31.1344	209	31.1344	2023	31.1344	4146
	2999.73	71.956	0.0073	0.01214									31.1549	205	31.1549	2024	31.1549	4167
	2998.77	71.912	0.00731	0.01217									31.1752	214	31.1752	2020	31.1752	4159
	2997.8	71.82	0.00732	0.01219									31.1956	192	31.1956	2027	31.1956	4179
	2996.84	71.729	0.00734	0.01222									31.216	235	31.216	2018	31.216	4177
	2995.87	71.663	0.00735	0.01224									31.2365	242	31.2365	2031	31.2365	4170
	2994.91	71.608	0.00736	0.01226									31.2568	214	31.2568	2007	31.2568	4164
	2993.95	71.534	0.00738	0.01228									31.2772	216	31.2772	2023	31.2772	4192
	2992.98	71.441	0.00739	0.01229									31.2976	199	31.2976	2008	31.2976	4178
	2992.02	71.368	0.0074	0.0123									31.3181	193	31.3181	2041	31.3181	4180
	2991.05	71.363	0.00741	0.0123									31.3384	209	31.3384	2013	31.3384	4164
	2990.09	71.429	0.00741	0.01231									31.3588	201	31.3588	2024	31.3588	4208
	2989.12	71.524	0.00741	0.01233									31.3792	222	31.3792	2017	31.3792	4171
	2988.16	71.603	0.00741	0.01235									31.3997	211	31.3997	2007	31.3997	4157
	2987.2	71.657	0.0074	0.01236									31.42	228	31.42	2038	31.42	4191
	2986.23	71.698	0.0074	0.01236									31.4404	213	31.4404	2000	31.4404	4211
	2985.27	71.731	0.0074	0.01236									31.4608	212	31.4608	2039	31.4608	4167
	2984.3	71.738	0.0074	0.01237									31.4813	214	31.4813	2040	31.4813	4186
	2983.34	71.692	0.00739	0.01238									31.5016	210	31.5016	2023	31.5016	4170
	2982.37	71.578	0.0074	0.01239									31.522	196	31.522	2016	31.522	4189
	2981.41	71.406	0.0074	0.0124									31.5424	227	31.5424	2017	31.5424	4181
	2980.45	71.219	0.00741	0.01241									31.5629	201	31.5629	2000	31.5629	4171
	2979.48	71.082	0.00742	0.01242									31.5833	203	31.5833	2000	31.5833	4171
	2978.52	71.04	0.00743	0.01244									31.6036	174	31.6036	2014	31.6036	4159
	2977.55	71.087	0.00744	0.01246									31.6241	202	31.6241	2007	31.6241	4172
	2976.59	71.172	0.00745	0.01249									31.6445	203	31.6445	2000	31.6445	4158
	2975.62	71.234	0.00745	0.01251									31.6649	206	31.6649	2000	31.6649	4159
	2974.66	71.251	0.00746	0.01253									31.6852	193	31.6852	2000	31.6852	4161
	2973.7	71.248	0.00746	0.01253									31.7057	213	31.7057	2000	31.7057	4199
	2972.73	71.271	0.00746	0.01252									31.7261	191	31.7261	2002	31.7261	4170
	2971.77	71.347	0.00746	0.01251									31.7465	199	31.7465	2027	31.7465	4159
	2970.8	71.46	0.00746	0.01251									31.7668	208	31.7668	2000	31.7668	4157
	2969.84	71.563	0.00746	0.01251									31.7873	202	31.7873	2015	31.7873	4178
	2968.88	71.618	0.00746	0.01252									31.8077	191	31.8077	2002	31.8077	4217
	2967.91	71.624	0.00746	0.01253									31.8281	207	31.8281	2000	31.8281	4263
	2966.95	71.605	0.00747	0.01254									31.8484	184	31.8484	2026	31.8484	4166
	2965.98	71.587	0.00747	0.01255									31.8689	185	31.8689	2009	31.8689	4171
	2965.02	71.577	0.00748	0.01257									31.8893	192	31.8893	2004	31.8893	4153
	2964.05	71.567	0.00748	0.01258									31.9097	198	31.9097	2011	31.9097	4215
	2963.09	71.548	0.00749	0.0126									31.93	222	31.93	2002	31.93	4146
	2962.12	71.521	0.00749	0.01262									31.9505	208	31.9505	2008	31.9505	4165
	2961.16	71.499	0.0075	0.01264									31.9709	189	31.9709	2015	31.9709	4144
	2960.2	71.497	0.00751	0.01266									31.9913	221	31.9913	2002	31.9913	4118
	2959.23	71.516	0.00752	0.01268									32.0117	253	32.0117	2000	32.0117	4127
	2958.27	71.542	0.00752	0.0127									32.0321	247	32.0321	2031	32.0321	4147
	2957.3	71.561	0.00753	0.01271									32.0525	212	32.0525	2026	32.0525	4141
	2956.34	71.562	0.00753	0.01271									32.0729	198	32.0729	2018	32.0729	4142
	2955.38	71.534	0.00752	0.01271									32.0933	219	32.0933	2009	32.0933	4154
	2954.41	71.46	0.00752	0.01271									32.1137	195	32.1137	2003	32.1137	4146
	2953.45	71.349	0.00752	0.01272									32.1341	207	32.1341	2000	32.1341	4128
	2952.48	71.244	0.00753	0.01272									32.1544	181	32.1544	2019	32.1544	4142
	2951.52	71.198	0.00753	0.01273									32.1749	223	32.1749	2015	32.1749	4146
	2950.55	71.223	0.00753	0.01275									32.1953	192	32.1953	2021	32.1953	4124
	2949.59	71.277	0.00752	0.01278									32.2157	177	32.2157	2005	32.2157	4140
	2948.63	71.3	0.00753	0.01281									32.2361	219	32.2361	2004	32.2361	4128
	2947.66	71.262	0.00753	0.01283									32.2565	204	32.2565	2009	32.2565	4141
	2946.7	71.174	0.00754	0.01284									32.2769	216	32.2769	2002	32.2769	4155
	2945.73	71.07	0.00756	0.01285									32.2973	180	32.2973	2006	32.2973	4124
	2944.77	70.985	0.00757	0.01285									32.3176	183	32.3176	2001	32.3176	4144
	2943.8	70.942	0.00758	0.01285									32.3381	226	32.3381	2025	32.3381	4135
	2942.84	70.952	0.00759	0.01285									32.3585	209	32.3585	2016	32.3585	4117
	2941.88	71.015	0.00758	0.01284									32.3789	223	32.3789	2000	32.3789	4156
	2940.91	71.12	0.00758	0.01283									32.3993	190	32.3993	2025	32.3993	4142
	2939.95	71.233	0.00757	0.01282									32.4197	203	32.4197	2005	32.4197	4109
	2938.98	71.313	0.00757	0.01282									32.4401	219	32.4401	2000	32.4401	4139
	2938.02	71.341	0.00756	0.01281									32.4605	202	32.4605	2015	32.4605	4127
	2937.05	71.33	0.00755	0.01281									32.4809	201	32.4809	2007	32.4809	4125
	2936.09	71.303	0.00755	0.01282									32.5013	176	32.5013	2002	32.5013	4138
	2935.13	71.271	0.00754	0.01282									32.5217	205	32.5217	2016	32.5217	4145
	2934.16	71.225	0.00754	0.01282									32.5421	208	32.5421	2024	32.5421	4136
	2933.2	71.155	0.00753	0.01282									32.5625	202	32.5625	2000	32.5625	4156
	2932.23	71.047	0.00753	0.01282									32.5829	184	32.5829	2017	32.5829	4152
	2931.27	70.895	0.00753	0.01281									32.6033	215	32.6033	2001	32.6033	4139
	2930.3	70.718	0.00754	0.0128									32.6237	192	32.6237	2009	32.6237	4149
	2929.34	70.566	0.00754	0.01279									32.6441	214	32.6441	2008	32.6441	4150
	2928.38	70.5	0.00755	0.01278									32.6645	199	32.6645	2018	32.6645	4168
	2927.41	70.537	0.00756	0.01279									32.6849	185	32.6849	2032	32.6849	4164
	2926.45	70.647	0.00757	0.0128									32.7053	194	32.7053	2026	32.7053	4150
	2925.48	70.778	0.00758	0.01282									32.7257	217	32.7257	2018	32.7257	4169
	2924.52	70.896	0.00759	0.01284									32.7461	214	32.7461	2015	32.7461	4158
	2923.56	70.995	0.00759	0.01285									32.7665	200	32.7665	2031	32.7665	4171
	2922.59	71.084	0.0076	0.01286									32.7869	206	32.7869	2033	32.7869	4191
	2921.63	71.164	0.0076	0.01286									32.8073	213	32.8073	2063	32.8073	4156
	2920.66	71.221	0.0076	0.01287									32.8277	194	32.8277	2067	32.8277	4148
	2919.7	71.229	0.00761	0.01288									32.8481	196	32.8481	2001	32.8481	4170
	2918.74	71.179	0.00762	0.01291									32.8685	203	32.8685	2014	32.8685	4170
	2917.77	71.089	0.00763	0.01293									32.8889	228	32.8889	2025	32.8889	4150
	2916.81	70.986	0.00764	0.01295									32.9093	232	32.9093	2026	32.9093	4150
	2915.84	70.879	0.00765	0.01297									32.9297	226	32.9297	2029	32.9297	4156
	2914.88	70.768	0.00766	0.01298									32.9501	186	32.9501	2017	32.9501	4147
	2913.91	70.667	0.00767	0.013									32.9705	234	32.9705	2024	32.9705	4150
	2912.95	70.606	0.00768	0.01301									32.9909	211	32.9909	2020	32.9909	4138
	2911.99	70.611	0.0077	0.01303									33.0113	214	33.0113	2011	33.0113	4145
	2911.02	70.683	0.00771	0.01304									33.0317	238	33.0317	2028	33.0317	4146
	2910.06	70.798	0.00771	0.01306									33.0521	227	33.0521	2016	33.0521	4136
	2909.09	70.927	0.00772	0.01307									33.0725	203	33.0725	2016	33.0725	4153
	2908.13	71.04	0.00772	0.01309									33.0929	232	33.0929	2048	33.0929	4123
	2907.16	71.114	0.00772	0.01311									33.1133	239	33.1133	2024	33.1133	4114
	2906.2	71.136	0.00772	0.01313									33.1337	220	33.1337	2016	33.1337	4128
	2905.24	71.116	0.00772	0.01314									33.1541	228	33.1541	2009	33.1541	4126
	2904.27	71.079	0.00772	0.01315									33.1745	240	33.1745	2001	33.1745	4113
	2903.31	71.056	0.00772	0.01315									33.1949	206	33.1949	2010	33.1949	4121
	2902.34	71.064	0.00772	0.01316									33.2153	243	33.2153	2011	33.2153	4142
	2901.38	71.1	0.00772	0.01316									33.2357	218	33.2357	2012	33.2357	4130
	2900.41	71.144	0.00772	0.01318									33.2561	222	33.2561	2011	33.2561	4135
	2899.45	71.169	0.00772	0.01319									33.2765	221	33.2765	2032	33.2765	4119
	2898.49	71.156	0.00773	0.01321									33.2969	212	33.2969	2023	33.2969	4106
	2897.52	71.095	0.00774	0.01323									33.3173	224	33.3173	2000	33.3173	4118
	2896.56	71.002	0.00775	0.01325									33.3377	218	33.3377	2005	33.3377	4102
	2895.59	70.913	0.00777	0.01327									33.3581	215	33.3581	2012	33.3581	4119
	2894.63	70.878	0.00778	0.01328									33.3785	210	33.3785	2006	33.3785	4117
	2893.66	70.92	0.00779	0.0133									33.3989	228	33.3989	2011	33.3989	4125
	2892.7	71.018	0.0078	0.01332									33.4193	219	33.4193	2008	33.4193	4144
	2891.74	71.128	0.0078	0.01334									33.4397	202	33.4397	2013	33.4397	4117
	2890.77	71.216	0.00781	0.01335									33.4601	191	33.4601	2000	33.4601	4114
	2889.81	71.28	0.00781	0.01336									33.4805	202	33.4805	2003	33.4805	4117
	2888.84	71.333	0.0078	0.01337									33.5009	209	33.5009	2032	33.5009	4114
	2887.88	71.379	0.0078	0.01338									33.5213	213	33.5213	2010	33.5213	4104
	2886.91	71.414	0.0078	0.01339									33.5417	200	33.5417	2031	33.5417	4090
	2885.95	71.431	0.00779	0.0134									33.5621	201	33.5621	2004	33.5621	4095
	2884.99	71.425	0.0078	0.01341									33.5825	202	33.5825	2000	33.5825	4091
	2884.02	71.399	0.0078	0.01342									33.6029	209	33.6029	2000	33.6029	4099
	2883.06	71.361	0.00781	0.01343									33.6233	212	33.6233	2000	33.6233	4112
	2882.09	71.319	0.00782	0.01344									33.6437	210	33.6437	2007	33.6437	4114
	2881.13	71.279	0.00783	0.01346									33.6641	204	33.6641	2011	33.6641	4117
	2880.16	71.242	0.00784	0.01348									33.6845	194	33.6845	2023	33.6845	4103
	2879.2	71.216	0.00785	0.01351									33.7049	237	33.7049	2010	33.7049	4107
	2878.24	71.209	0.00786	0.01354									33.7253	207	33.7253	2004	33.7253	4130
	2877.27	71.207	0.00787	0.01356									33.7457	219	33.7457	2006	33.7457	4088
	2876.31	71.176	0.00788	0.01359									33.7661	199	33.7661	2000	33.7661	4110
	2875.34	71.078	0.00789	0.01362									33.7865	212	33.7865	2014	33.7865	4116
	2874.38	70.907	0.0079	0.01363									33.8069	217	33.8069	2006	33.8069	4122
	2873.42	70.711	0.00791	0.01362									33.8273	211	33.8273	2021	33.8273	4103
	2872.45	70.566	0.00791	0.01361									33.8477	213	33.8477	2023	33.8477	4128
	2871.49	70.527	0.0079	0.01359									33.8681	211	33.8681	2006	33.8681	4121
	2870.52	70.593	0.0079	0.01358									33.8885	199	33.8885	2012	33.8885	4114
	2869.56	70.719	0.00789	0.01358									33.9089	227	33.9089	2009	33.9089	4118
	2868.59	70.851	0.00788	0.01359									33.9293	197	33.9293	2016	33.9293	4127
	2867.63	70.963	0.00788	0.0136									33.9497	209	33.9497	2001	33.9497	4114
	2866.67	71.045	0.00788	0.0136									33.9701	183	33.9701	2005	33.9701	4102
	2865.7	71.098	0.00788	0.01361									33.9905	202	33.9905	2024	33.9905	4106
	2864.74	71.126	0.00789	0.01362									34.0109	208	34.0109	2021	34.0109	4101
	2863.77	71.143	0.00789	0.01362									34.0313	217	34.0313	2009	34.0313	4091
	2862.81	71.157	0.00788	0.01363									34.0517	226	34.0517	2020	34.0517	4106
	2861.84	71.157	0.00789	0.01364									34.0721	204	34.0721	2000	34.0721	4100
	2860.88	71.132	0.00789	0.01365									34.0925	224	34.0925	2001	34.0925	4125
	2859.92	71.081	0.0079	0.01365									34.1129	209	34.1129	2024	34.1129	4106
	2858.95	71.027	0.0079	0.01364									34.1333	202	34.1333	2021	34.1333	4120
	2857.99	70.991	0.0079	0.01363									34.1537	193	34.1537	2017	34.1537	4105
	2857.02	70.978	0.0079	0.01363									34.1741	191	34.1741	2036	34.1741	4102
	2856.06	70.979	0.0079	0.01363									34.1945	225	34.1945	2023	34.1945	4105
	2855.09	70.986	0.00789	0.01364									34.2149	187	34.2149	2024	34.2149	4131
	2854.13	70.996	0.00789	0.01365									34.2353	213	34.2353	2008	34.2353	4113
	2853.17	71.013	0.00789	0.01365									34.2557	216	34.2557	2020	34.2557	4098
	2852.2	71.041	0.00789	0.01365									34.2761	205	34.2761	2016	34.2761	4116
	2851.24	71.068	0.00789	0.01364									34.2965	215	34.2965	2029	34.2965	4123
	2850.27	71.078	0.0079	0.01365									34.3169	196	34.3169	2033	34.3169	4102
	2849.31	71.063	0.00791	0.01367									34.3373	182	34.3373	2026	34.3373	4101
	2848.35	71.035	0.00792	0.01368									34.3577	209	34.3577	2027	34.3577	4122
	2847.38	71.027	0.00793	0.01371									34.3781	220	34.3781	2045	34.3781	4134
	2846.42	71.063	0.00794	0.01373									34.3985	199	34.3985	2003	34.3985	4093
	2845.45	71.15	0.00795	0.01377									34.4189	200	34.4189	2032	34.4189	4147
	2844.49	71.267	0.00795	0.01381									34.4393	206	34.4393	2049	34.4393	4140
	2843.52	71.384	0.00795	0.01385									34.4597	199	34.4597	2037	34.4597	4112
	2842.56	71.468	0.00795	0.01389									34.4801	219	34.4801	2056	34.4801	4149
	2841.6	71.491	0.00795	0.01392									34.5005	219	34.5005	2044	34.5005	4140
	2840.63	71.439	0.00795	0.01394									34.5209	216	34.5209	2034	34.5209	4143
	2839.67	71.318	0.00796	0.01394									34.5413	241	34.5413	2042	34.5413	4129
	2838.7	71.17	0.00796	0.01392									34.5617	223	34.5617	2029	34.5617	4157
	2837.74	71.056	0.00796	0.0139									34.5821	203	34.5821	2041	34.5821	4128
	2836.78	71.023	0.00796	0.01389									34.6025	230	34.6025	2046	34.6025	4153
	2835.81	71.071	0.00796	0.01388									34.6229	231	34.6229	2064	34.6229	4139
	2834.85	71.161	0.00796	0.01389									34.6433	235	34.6433	2038	34.6433	4159
	2833.88	71.251	0.00796	0.0139									34.6637	253	34.6637	2035	34.6637	4152
	2832.92	71.326	0.00796	0.01391									34.6841	229	34.6841	2024	34.6841	4140
	2831.95	71.387	0.00796	0.01393									34.7045	234	34.7045	2025	34.7045	4128
	2830.99	71.44	0.00796	0.01394									34.7249	234	34.7249	2048	34.7249	4150
	2830.03	71.485	0.00797	0.01396									34.7453	240	34.7453	2017	34.7453	4138
	2829.06	71.523	0.00797	0.01399									34.7657	244	34.7657	2038	34.7657	4136
	2828.1	71.551	0.00798	0.01402									34.7861	224	34.7861	2054	34.7861	4132
	2827.13	71.565	0.00798	0.01404									34.8065	258	34.8065	2050	34.8065	4143
	2826.17	71.561	0.00799	0.01406									34.8269	227	34.8269	2064	34.8269	4119
	2825.2	71.544	0.00799	0.01406									34.8473	239	34.8473	2070	34.8473	4158
	2824.24	71.525	0.00798	0.01406									34.8677	253	34.8677	2093	34.8677	4147
	2823.28	71.512	0.00798	0.01406									34.8881	249	34.8881	2054	34.8881	4148
	2822.31	71.506	0.00798	0.01405									34.9085	265	34.9085	2049	34.9085	4159
	2821.35	71.511	0.00797	0.01405									34.9289	257	34.9289	2044	34.9289	4174
	2820.38	71.524	0.00797	0.01404									34.9493	252	34.9493	2044	34.9493	4159
	2819.42	71.542	0.00797	0.01404									34.9697	244	34.9697	2051	34.9697	4156
	2818.45	71.561	0.00797	0.01404									34.9901	256	34.9901	2049	34.9901	4169
	2817.49	71.585	0.00798	0.01406									35.0105	233	35.0105	2071	35.0105	4196
	2816.53	71.613	0.00798	0.01408									35.0309	256	35.0309	2062	35.0309	4168
	2815.56	71.639	0.00799	0.0141									35.0513	277	35.0513	2060	35.0513	4183
	2814.6	71.658	0.008	0.01413									35.0717	256	35.0717	2060	35.0717	4159
	2813.63	71.671	0.00801	0.01415									35.0921	288	35.0921	2056	35.0921	4152
	2812.67	71.678	0.00801	0.01418									35.1125	280	35.1125	2035	35.1125	4154
	2811.7	71.674	0.00802	0.0142									35.1329	277	35.1329	2074	35.1329	4132
	2810.74	71.651	0.00802	0.01421									35.1533	290	35.1533	2076	35.1533	4165
	2809.78	71.621	0.00802	0.01421									35.1737	284	35.1737	2055	35.1737	4151
	2808.81	71.605	0.00802	0.01421									35.1941	312	35.1941	2079	35.1941	4142
	2807.85	71.619	0.00801	0.0142									35.2145	298	35.2145	2065	35.2145	4148
	2806.88	71.658	0.00801	0.01419									35.2349	350	35.2349	2073	35.2349	4152
	2805.92	71.71	0.008	0.0142									35.2553	340	35.2553	2054	35.2553	4143
	2804.95	71.756	0.008	0.0142									35.2757	364	35.2757	2087	35.2757	4144
	2803.99	71.782	0.008	0.01421									35.2961	363	35.2961	2073	35.2961	4140
	2803.03	71.782	0.008	0.01422									35.3165	396	35.3165	2099	35.3165	4137
	2802.06	71.76	0.008	0.01422									35.3369	428	35.3369	2112	35.3369	4151
	2801.1	71.717	0.008	0.01423									35.3573	453	35.3573	2107	35.3573	4129
	2800.13	71.652	0.008	0.01425									35.3777	492	35.3777	2106	35.3777	4128
	2799.17	71.567	0.00801	0.01427									35.3981	548	35.3981	2137	35.3981	4141
	2798.21	71.484	0.00802	0.01428									35.4185	593	35.4185	2164	35.4185	4126
	2797.24	71.434	0.00803	0.0143									35.4389	635	35.4389	2156	35.4389	4138
	2796.28	71.433	0.00803	0.01431									35.4593	700	35.4593	2196	35.4593	4124
	2795.31	71.471	0.00803	0.01432									35.4797	717	35.4797	2192	35.4797	4138
	2794.35	71.518	0.00803	0.01433									35.5001	820	35.5001	2200	35.5001	4127
	2793.38	71.544	0.00803	0.01433									35.5205	903	35.5205	2218	35.5205	4140
	2792.42	71.532	0.00803	0.01433									35.5409	964	35.5409	2186	35.5409	4126
	2791.46	71.481	0.00803	0.01432									35.5613	953	35.5613	2202	35.5613	4122
	2790.49	71.409	0.00803	0.01432									35.5817	995	35.5817	2155	35.5817	4144
	2789.53	71.342	0.00802	0.01431									35.6021	969	35.6021	2156	35.6021	4135
	2788.56	71.302	0.00802	0.01429									35.6225	1031	35.6225	2135	35.6225	4131
	2787.6	71.306	0.00802	0.01428									35.6429	984	35.6429	2155	35.6429	4144
	2786.64	71.36	0.00801	0.01428									35.6633	941	35.6633	2097	35.6633	4133
	2785.67	71.452	0.00801	0.01429									35.6837	876	35.6837	2154	35.6837	4149
	2784.71	71.554	0.00802	0.01431									35.7041	849	35.7041	2118	35.7041	4130
	2783.74	71.637	0.00802	0.01434									35.7245	730	35.7245	2111	35.7245	4149
	2782.78	71.69	0.00803	0.01436									35.7449	759	35.7449	2083	35.7449	4126
	2781.81	71.725	0.00804	0.01438									35.7653	688	35.7653	2082	35.7653	4139
	2780.85	71.758	0.00804	0.0144									35.7857	658	35.7857	2070	35.7857	4154
	2779.89	71.796	0.00804	0.01441									35.8061	554	35.8061	2070	35.8061	4146
	2778.92	71.832	0.00805	0.01442									35.8265	499	35.8265	2072	35.8265	4159
	2777.96	71.842	0.00805	0.01443									35.8469	492	35.8469	2077	35.8469	4142
	2776.99	71.806	0.00805	0.01444									35.8673	469	35.8673	2094	35.8673	4186
	2776.03	71.72	0.00805	0.01444									35.8877	412	35.8877	2108	35.8877	4159
	2775.06	71.617	0.00805	0.01443									35.9081	410	35.9081	2152	35.9081	4191
	2774.1	71.539	0.00805	0.01441									35.9285	413	35.9285	2164	35.9285	4178
	2773.14	71.511	0.00804	0.01439									35.9489	379	35.9489	2168	35.9489	4224
	2772.17	71.527	0.00804	0.01438									35.9693	343	35.9693	2138	35.9693	4258
	2771.21	71.567	0.00803	0.01437									35.9897	308	35.9897	2133	35.9897	4279
	2770.24	71.604	0.00803	0.01437									36.0101	323	36.0101	2101	36.0101	4302
	2769.28	71.621	0.00802	0.01438									36.0305	309	36.0305	2055	36.0305	4265
	2768.31	71.61	0.00802	0.01439									36.0509	328	36.0509	2064	36.0509	4288
	2767.35	71.578	0.00803	0.01441									36.0713	295	36.0713	2084	36.0713	4252
	2766.39	71.545	0.00804	0.01444									36.0917	299	36.0917	2081	36.0917	4254
	2765.42	71.525	0.00804	0.01447									36.1121	302	36.1121	2084	36.1121	4236
	2764.46	71.527	0.00805	0.0145									36.1325	266	36.1325	2047	36.1325	4268
	2763.49	71.549	0.00806	0.01452									36.1529	278	36.1529	2049	36.1529	4205
	2762.53	71.586	0.00806	0.01452									36.1733	251	36.1733	2037	36.1733	4214
	2761.57	71.629	0.00806	0.01452									36.1937	293	36.1937	2059	36.1937	4212
	2760.6	71.667	0.00806	0.01452									36.2141	265	36.2141	2031	36.2141	4202
	2759.64	71.691	0.00806	0.01451									36.2345	266	36.2345	2048	36.2345	4152
	2758.67	71.696	0.00806	0.0145									36.2549	259	36.2549	2042	36.2549	4168
	2757.71	71.685	0.00806	0.01449									36.2753	211	36.2753	2036	36.2753	4161
	2756.74	71.67	0.00805	0.01448									36.2957	227	36.2957	2023	36.2957	4131
	2755.78	71.667	0.00805	0.01447									36.3161	248	36.3161	2029	36.3161	4142
	2754.82	71.685	0.00804	0.01447									36.3365	215	36.3365	2020	36.3365	4124
	2753.85	71.714	0.00804	0.01448									36.3569	273	36.3569	2026	36.3569	4134
	2752.89	71.734	0.00804	0.0145									36.3773	245	36.3773	2068	36.3773	4125
	2751.92	71.727	0.00804	0.01452									36.3977	265	36.3977	2037	36.3977	4148
	2750.96	71.688	0.00805	0.01455									36.4181	260	36.4181	2029	36.4181	4131
	2749.99	71.626	0.00806	0.01456									36.4385	242	36.4385	2070	36.4385	4136
	2749.03	71.558	0.00807	0.01457									36.4589	282	36.4589	2051	36.4589	4166
	2748.07	71.507	0.00808	0.01457									36.4793	243	36.4793	2086	36.4793	4170
	2747.1	71.486	0.00809	0.01457									36.4997	235	36.4997	2115	36.4997	4234
	2746.14	71.497	0.00809	0.01457									36.5201	242	36.5201	2125	36.5201	4291
	2745.17	71.526	0.00809	0.01457									36.5405	253	36.5405	2105	36.5405	4303
	2744.21	71.56	0.00809	0.01457									36.5609	229	36.5609	2077	36.5609	4258
	2743.24	71.592	0.00809	0.01458									36.5813	267	36.5813	2039	36.5813	4226
	2742.28	71.619	0.00809	0.01458									36.6017	246	36.6017	2047	36.6017	4225
	2741.32	71.637	0.00808	0.01458									36.6221	253	36.6221	2028	36.6221	4223
	2740.35	71.645	0.00808	0.01458									36.6425	270	36.6425	2034	36.6425	4195
	2739.39	71.637	0.00807	0.01458									36.6629	235	36.6629	2056	36.6629	4152
	2738.42	71.614	0.00807	0.01457									36.6833	221	36.6833	2036	36.6833	4138
	2737.46	71.586	0.00806	0.01457									36.7037	257	36.7037	2035	36.7037	4121
	2736.49	71.569	0.00806	0.01457									36.7241	253	36.7241	2036	36.7241	4140
	2735.53	71.574	0.00806	0.01458									36.7445	215	36.7445	2023	36.7445	4114
	2734.57	71.593	0.00806	0.01459									36.7649	217	36.7649	2002	36.7649	4144
	2733.6	71.613	0.00807	0.01461									36.7853	237	36.7853	2028	36.7853	4118
	2732.64	71.626	0.00808	0.01463									36.8057	242	36.8057	2000	36.8057	4104
	2731.67	71.635	0.00808	0.01464									36.8261	225	36.8261	2006	36.8261	4107
	2730.71	71.642	0.00809	0.01466									36.8465	231	36.8465	2033	36.8465	4110
	2729.74	71.641	0.00809	0.01467									36.8669	224	36.8669	2030	36.8669	4101
	2728.78	71.621	0.00809	0.01468									36.8873	234	36.8873	2010	36.8873	4104
	2727.82	71.57	0.00809	0.01468									36.9077	208	36.9077	2036	36.9077	4085
	2726.85	71.495	0.00809	0.01467									36.9281	222	36.9281	2016	36.9281	4076
	2725.89	71.418	0.00809	0.01466									36.9485	232	36.9485	2024	36.9485	4093
	2724.92	71.365	0.00809	0.01465									36.9689	221	36.9689	2011	36.9689	4122
	2723.96	71.349	0.00809	0.01465									36.9893	189	36.9893	2019	36.9893	4109
	2722.99	71.358	0.00809	0.01464									37.0097	226	37.0097	2000	37.0097	4103
	2722.03	71.373	0.00808	0.01465									37.0301	227	37.0301	2021	37.0301	4094
	2721.07	71.389	0.00808	0.01464									37.0505	212	37.0505	2040	37.0505	4104
	2720.1	71.41	0.00808	0.01464									37.0709	205	37.0709	2038	37.0709	4099
	2719.14	71.438	0.00808	0.01464									37.0913	222	37.0913	2031	37.0913	4099
	2718.17	71.466	0.00808	0.01464									37.1117	220	37.1117	2009	37.1117	4109
	2717.21	71.488	0.00808	0.01465									37.1321	215	37.1321	2020	37.1321	4099
	2716.25	71.505	0.00808	0.01466									37.1525	243	37.1525	2000	37.1525	4098
	2715.28	71.519	0.00809	0.01468									37.1729	229	37.1729	2001	37.1729	4109
	2714.32	71.533	0.00809	0.01469									37.1933	213	37.1933	2007	37.1933	4103
	2713.35	71.545	0.0081	0.0147									37.2137	234	37.2137	2041	37.2137	4099
	2712.39	71.545	0.0081	0.0147									37.2341	242	37.2341	2001	37.2341	4113
	2711.43	71.526	0.0081	0.0147									37.2545	233	37.2545	2034	37.2545	4103
	2710.46	71.493	0.0081	0.0147									37.2749	212	37.2749	2036	37.2749	4095
	2709.5	71.462	0.00809	0.01469									37.2953	222	37.2953	2028	37.2953	4103
	2708.53	71.453	0.00809	0.01469									37.3157	238	37.3157	2020	37.3157	4096
	2707.57	71.467	0.00809	0.01469									37.3361	224	37.3361	2027	37.3361	4116
	2706.6	71.49	0.00809	0.0147									37.3565	212	37.3565	2010	37.3565	4094
	2705.64	71.508	0.00808	0.01471									37.3769	179	37.3769	2017	37.3769	4117
	2704.68	71.517	0.00808	0.01472									37.3973	192	37.3973	2030	37.3973	4101
	2703.71	71.517	0.00808	0.01472									37.4177	212	37.4177	2031	37.4177	4121
	2702.75	71.514	0.00807	0.01472									37.4381	192	37.4381	2022	37.4381	4121
	2701.78	71.512	0.00807	0.01472									37.4585	204	37.4585	2046	37.4585	4122
	2700.82	71.511	0.00808	0.01472									37.4789	186	37.4789	2030	37.4789	4112
	2699.85	71.51	0.00808	0.01473									37.4993	178	37.4993	2026	37.4993	4133
	2698.89	71.507	0.00809	0.01473									37.5197	179	37.5197	2018	37.5197	4115
	2697.93	71.503	0.0081	0.01474									37.5401	194	37.5401	2034	37.5401	4121
	2696.96	71.499	0.0081	0.01474									37.5605	161	37.5605	2003	37.5605	4129
	2696	71.492	0.0081	0.01474									37.5809	188	37.5809	2000	37.5809	4121
	2695.03	71.482	0.0081	0.01475									37.6013	185	37.6013	2004	37.6013	4122
	2694.07	71.475	0.0081	0.01475									37.6217	187	37.6217	2026	37.6217	4119
	2693.1	71.474	0.0081	0.01476									37.6421	198	37.6421	2028	37.6421	4100
	2692.14	71.48	0.00809	0.01476									37.6625	170	37.6625	2045	37.6625	4137
	2691.18	71.487	0.00808	0.01477									37.6829	212	37.6829	2054	37.6829	4115
	2690.21	71.492	0.00808	0.01477									37.7033	186	37.7033	2045	37.7033	4093
	2689.25	71.494	0.00808	0.01477									37.7237	175	37.7237	2028	37.7237	4122
	2688.28	71.492	0.00809	0.01478									37.7441	194	37.7441	2034	37.7441	4119
	2687.32	71.485	0.00809	0.01478									37.7645	157	37.7645	2032	37.7645	4116
	2686.35	71.475	0.00809	0.01479									37.7849	161	37.7849	2015	37.7849	4132
	2685.39	71.464	0.00809	0.01479									37.8053	192	37.8053	2020	37.8053	4123
	2684.43	71.451	0.00809	0.01479									37.8257	183	37.8257	2009	37.8257	4104
	2683.46	71.427	0.0081	0.01479									37.8461	184	37.8461	2022	37.8461	4102
	2682.5	71.391	0.0081	0.0148									37.8665	191	37.8665	2019	37.8665	4106
	2681.53	71.345	0.00811	0.0148									37.8869	180	37.8869	2010	37.8869	4094
	2680.57	71.3	0.00811	0.01481									37.9073	161	37.9073	2013	37.9073	4103
	2679.61	71.269	0.00811	0.01482									37.9277	204	37.9277	2000	37.9277	4100
	2678.64	71.26	0.00811	0.01482									37.9481	161	37.9481	2001	37.9481	4087
	2677.68	71.271	0.00811	0.01482									37.9685	188	37.9685	2000	37.9685	4082
	2676.71	71.294	0.0081	0.01483									37.9889	147	37.9889	2008	37.9889	4084
	2675.75	71.32	0.00809	0.01482									38.0093	156	38.0093	2000	38.0093	4091
	2674.78	71.34	0.00808	0.01482									38.0297	187	38.0297	2000	38.0297	4095
	2673.82	71.351	0.00808	0.01481									38.0501	188	38.0501	2007	38.0501	4089
	2672.86	71.351	0.00808	0.01481									38.0705	161	38.0705	2004	38.0705	4094
	2671.89	71.348	0.00808	0.01481									38.0909	187	38.0909	2006	38.0909	4078
	2670.93	71.35	0.00808	0.01482									38.1113	153	38.1113	2017	38.1113	4097
	2669.96	71.363	0.00808	0.01482									38.1317	171	38.1317	2007	38.1317	4090
	2669	71.378	0.00809	0.01483									38.1521	178	38.1521	2005	38.1521	4090
	2668.03	71.38	0.00809	0.01483									38.1725	174	38.1725	2005	38.1725	4080
	2667.07	71.367	0.0081	0.01483									38.1929	178	38.1929	2000	38.1929	4094
	2666.11	71.35	0.0081	0.01483									38.2133	164	38.2133	2000	38.2133	4082
	2665.14	71.341	0.00811	0.01484									38.2337	154	38.2337	2001	38.2337	4081
	2664.18	71.349	0.00811	0.01485									38.2541	165	38.2541	2000	38.2541	4094
	2663.21	71.368	0.00811	0.01486									38.2745	172	38.2745	2016	38.2745	4097
	2662.25	71.384	0.00811	0.01486									38.2949	192	38.2949	2003	38.2949	4088
	2661.28	71.385	0.00811	0.01487									38.3153	168	38.3153	2025	38.3153	4092
	2660.32	71.37	0.00811	0.01488									38.3357	159	38.3357	2000	38.3357	4094
	2659.36	71.354	0.0081	0.01488									38.3561	178	38.3561	2019	38.3561	4085
	2658.39	71.351	0.0081	0.01489									38.3765	168	38.3765	2019	38.3765	4090
	2657.43	71.365	0.00809	0.01489									38.3969	176	38.3969	2015	38.3969	4078
	2656.46	71.393	0.00809	0.01488									38.4173	153	38.4173	2006	38.4173	4089
	2655.5	71.424	0.00808	0.01487									38.4377	172	38.4377	2006	38.4377	4083
	2654.53	71.441	0.00808	0.01486									38.4581	177	38.4581	2003	38.4581	4083
	2653.57	71.432	0.00808	0.01486									38.4785	174	38.4785	2012	38.4785	4097
	2652.61	71.403	0.00809	0.01486									38.4989	169	38.4989	2020	38.4989	4084
	2651.64	71.374	0.00809	0.01486									38.5193	175	38.5193	2016	38.5193	4095
	2650.68	71.362	0.0081	0.01486									38.5397	172	38.5397	2002	38.5397	4105
	2649.71	71.362	0.0081	0.01487									38.5601	157	38.5601	2003	38.5601	4084
	2648.75	71.365	0.00811	0.01487									38.5805	161	38.5805	2001	38.5805	4105
	2647.78	71.361	0.00811	0.01488									38.6009	168	38.6009	2009	38.6009	4097
	2646.82	71.352	0.00811	0.01489									38.6213	172	38.6213	2035	38.6213	4116
	2645.86	71.342	0.00811	0.01489									38.6417	182	38.6417	2014	38.6417	4099
	2644.89	71.329	0.0081	0.0149									38.6621	173	38.6621	2003	38.6621	4096
	2643.93	71.313	0.0081	0.0149									38.6825	174	38.6825	2000	38.6825	4097
	2642.96	71.296	0.0081	0.01491									38.7029	152	38.7029	2020	38.7029	4100
	2642	71.278	0.0081	0.01491									38.7233	202	38.7233	2017	38.7233	4093
	2641.03	71.262	0.0081	0.01491									38.7437	188	38.7437	2012	38.7437	4085
	2640.07	71.25	0.0081	0.01491									38.7641	184	38.7641	2010	38.7641	4092
	2639.11	71.24	0.0081	0.0149									38.7845	173	38.7845	2011	38.7845	4117
	2638.14	71.231	0.0081	0.0149									38.8049	175	38.8049	2017	38.8049	4099
	2637.18	71.223	0.0081	0.0149									38.8253	177	38.8253	2014	38.8253	4105
	2636.21	71.222	0.00809	0.0149									38.8457	166	38.8457	2018	38.8457	4115
	2635.25	71.232	0.00809	0.0149									38.8661	161	38.8661	2012	38.8661	4110
	2634.29	71.246	0.0081	0.0149									38.8865	170	38.8865	2037	38.8865	4100
	2633.32	71.257	0.0081	0.0149									38.9069	173	38.9069	2006	38.9069	4094
	2632.36	71.267	0.0081	0.01491									38.9273	153	38.9273	2013	38.9273	4087
	2631.39	71.279	0.00811	0.01492									38.9477	194	38.9477	2009	38.9477	4104
	2630.43	71.291	0.00811	0.01493									38.9681	152	38.9681	2017	38.9681	4121
	2629.47	71.297	0.00811	0.01494									38.9885	168	38.9885	2000	38.9885	4094
	2628.5	71.292	0.00811	0.01494									39.0089	180	39.0089	2013	39.0089	4094
	2627.54	71.277	0.00811	0.01493									39.0293	179	39.0293	2009	39.0293	4089
	2626.57	71.257	0.0081	0.01493									39.0497	173	39.0497	2000	39.0497	4096
	2625.61	71.24	0.0081	0.01493									39.0701	159	39.0701	2008	39.0701	4105
	2624.64	71.235	0.0081	0.01493									39.0905	167	39.0905	2017	39.0905	4106
	2623.68	71.246	0.0081	0.01494									39.1109	165	39.1109	2023	39.1109	4119
	2622.72	71.264	0.0081	0.01493									39.1313	170	39.1313	2034	39.1313	4104
	2621.75	71.279	0.0081	0.01493									39.1517	155	39.1517	2002	39.1517	4085
	2620.79	71.286	0.0081	0.01492									39.1721	175	39.1721	2022	39.1721	4102
	2619.82	71.287	0.0081	0.01491									39.1925	163	39.1925	2019	39.1925	4105
	2618.86	71.282	0.0081	0.01492									39.2129	167	39.2129	2011	39.2129	4115
	2617.89	71.271	0.0081	0.01493									39.2333	177	39.2333	2038	39.2333	4116
	2616.93	71.254	0.0081	0.01494									39.2537	190	39.2537	2048	39.2537	4133
	2615.97	71.237	0.00811	0.01495									39.2741	193	39.2741	2060	39.2741	4142
	2615	71.221	0.00811	0.01496									39.2945	170	39.2945	2071	39.2945	4164
	2614.04	71.207	0.00811	0.01497									39.3149	169	39.3149	2092	39.3149	4158
	2613.07	71.195	0.00811	0.01497									39.3353	194	39.3353	2110	39.3353	4183
	2612.11	71.187	0.00812	0.01497									39.3557	163	39.3557	2140	39.3557	4229
	2611.14	71.182	0.00812	0.01498									39.3761	158	39.3761	2174	39.3761	4290
	2610.18	71.178	0.00812	0.01498									39.3965	155	39.3965	2205	39.3965	4299
	2609.22	71.175	0.00812	0.01498									39.4169	161	39.4169	2215	39.4169	4400
	2608.25	71.174	0.00812	0.01497									39.4373	172	39.4373	2235	39.4373	4435
	2607.29	71.178	0.00812	0.01497									39.4577	179	39.4577	2209	39.4577	4554
	2606.32	71.188	0.00812	0.01497									39.4781	157	39.4781	2134	39.4781	4533
	2605.36	71.203	0.00812	0.01497									39.4985	173	39.4985	2078	39.4985	4457
	2604.39	71.219	0.00812	0.01497									39.5189	178	39.5189	2063	39.5189	4388
	2603.43	71.224	0.00813	0.01498									39.5393	159	39.5393	2049	39.5393	4337
	2602.47	71.213	0.00813	0.01498									39.5597	189	39.5597	2068	39.5597	4334
	2601.5	71.193	0.00813	0.01498									39.5801	154	39.5801	2029	39.5801	4333
	2600.54	71.173	0.00813	0.01498									39.6005	179	39.6005	2048	39.6005	4267
	2599.57	71.157	0.00813	0.01499									39.6209	185	39.6209	2026	39.6209	4206
	2598.61	71.144	0.00813	0.015									39.6413	157	39.6413	2040	39.6413	4179
	2597.64	71.127	0.00813	0.015									39.6617	181	39.6617	2017	39.6617	4131
	2596.68	71.108	0.00813	0.01501									39.6821	185	39.6821	2020	39.6821	4135
	2595.72	71.086	0.00813	0.01502									39.7025	180	39.7025	2014	39.7025	4148
	2594.75	71.065	0.00813	0.01502									39.7229	163	39.7229	2013	39.7229	4131
	2593.79	71.046	0.00813	0.01501									39.7433	161	39.7433	2012	39.7433	4126
	2592.82	71.033	0.00813	0.015									39.7637	177	39.7637	2026	39.7637	4128
	2591.86	71.027	0.00813	0.01499									39.7841	164	39.7841	2002	39.7841	4094
	2590.89	71.026	0.00813	0.01499									39.8045	182	39.8045	2015	39.8045	4092
	2589.93	71.029	0.00813	0.01499									39.8249	160	39.8249	2029	39.8249	4102
	2588.97	71.033	0.00813	0.01498									39.8453	170	39.8453	2018	39.8453	4099
	2588	71.031	0.00813	0.01498									39.8657	169	39.8657	2017	39.8657	4102
	2587.04	71.02	0.00813	0.01498									39.8861	194	39.8861	2022	39.8861	4099
	2586.07	71	0.00813	0.01498									39.9065	193	39.9065	2023	39.9065	4095
	2585.11	70.977	0.00814	0.01499									39.9269	178	39.9269	2005	39.9269	4103
	2584.15	70.954	0.00814	0.015									39.9473	166	39.9473	2012	39.9473	4095
	2583.18	70.937	0.00814	0.01502									39.9677	174	39.9677	2009	39.9677	4098
	2582.22	70.93	0.00814	0.01504									39.9881	171	39.9881	2018	39.9881	4102
	2581.25	70.936	0.00814	0.01506									40.0085	196	40.0085	2018	40.0085	4106
	2580.29	70.952	0.00815	0.01506									40.0289	162	40.0289	2032	40.0289	4097
	2579.32	70.974	0.00815	0.01506									40.0493	167	40.0493	2008	40.0493	4089
	2578.36	70.993	0.00815	0.01506									40.0697	168	40.0697	2019	40.0697	4109
	2577.4	71.003	0.00815	0.01505									40.0901	168	40.0901	2015	40.0901	4103
	2576.43	70.997	0.00815	0.01504									40.1105	174	40.1105	2015	40.1105	4092
	2575.47	70.978	0.00814	0.01503									40.1309	159	40.1309	2004	40.1309	4081
	2574.5	70.955	0.00814	0.01502									40.1513	167	40.1513	2010	40.1513	4093
	2573.54	70.938	0.00814	0.01501									40.1717	173	40.1717	2016	40.1717	4082
	2572.57	70.927	0.00814	0.01501									40.1921	150	40.1921	2026	40.1921	4106
	2571.61	70.916	0.00815	0.01501									40.2125	186	40.2125	2026	40.2125	4105
	2570.65	70.894	0.00815	0.01502									40.2329	182	40.2329	2035	40.2329	4107
	2569.68	70.861	0.00815	0.01503									40.2533	164	40.2533	2047	40.2533	4107
	2568.72	70.821	0.00815	0.01505									40.2737	202	40.2737	2029	40.2737	4162
	2567.75	70.787	0.00816	0.01506									40.2941	181	40.2941	2009	40.2941	4167
	2566.79	70.767	0.00816	0.01507									40.3145	159	40.3145	2029	40.3145	4126
	2565.82	70.759	0.00816	0.01508									40.3349	169	40.3349	2030	40.3349	4115
	2564.86	70.755	0.00816	0.01508									40.3553	165	40.3553	2032	40.3553	4138
	2563.9	70.746	0.00815	0.01508									40.3757	176	40.3757	2028	40.3757	4088
	2562.93	70.733	0.00815	0.01507									40.3961	189	40.3961	2028	40.3961	4123
	2561.97	70.717	0.00815	0.01506									40.4165	175	40.4165	2024	40.4165	4107
	2561	70.695	0.00815	0.01505									40.4369	169	40.4369	2001	40.4369	4122
	2560.04	70.668	0.00814	0.01504									40.4573	177	40.4573	2001	40.4573	4096
	2559.08	70.643	0.00814	0.01504									40.4777	167	40.4777	2002	40.4777	4092
	2558.11	70.628	0.00814	0.01504									40.4981	148	40.4981	2002	40.4981	4084
	2557.15	70.622	0.00815	0.01504									40.5185	172	40.5185	2001	40.5185	4099
	2556.18	70.622	0.00815	0.01504									40.5389	179	40.5389	2024	40.5389	4086
	2555.22	70.624	0.00815	0.01504									40.5593	182	40.5593	2021	40.5593	4086
	2554.25	70.628	0.00815	0.01505									40.5797	174	40.5797	2024	40.5797	4089
	2553.29	70.634	0.00816	0.01506									40.6001	165	40.6001	2008	40.6001	4093
	2552.33	70.644	0.00816	0.01507									40.6205	157	40.6205	2008	40.6205	4091
	2551.36	70.655	0.00816	0.01509									40.6409	190	40.6409	2001	40.6409	4067
	2550.4	70.661	0.00816	0.01509									40.6613	194	40.6613	2000	40.6613	4104
	2549.43	70.65	0.00815	0.01509									40.6817	171	40.6817	2002	40.6817	4086
	2548.47	70.619	0.00815	0.01509									40.7021	174	40.7021	2001	40.7021	4084
	2547.51	70.577	0.00815	0.01507									40.7225	168	40.7225	2000	40.7225	4093
	2546.54	70.539	0.00815	0.01506									40.7429	185	40.7429	2017	40.7429	4092
	2545.58	70.508	0.00816	0.01504									40.7633	149	40.7633	2008	40.7633	4088
	2544.61	70.479	0.00816	0.01503									40.7837	170	40.7837	2019	40.7837	4081
	2543.65	70.45	0.00816	0.01503									40.8041	145	40.8041	2012	40.8041	4078
	2542.68	70.422	0.00816	0.01503									40.8245	159	40.8245	2005	40.8245	4078
	2541.72	70.397	0.00816	0.01503									40.8449	167	40.8449	2022	40.8449	4087
	2540.76	70.376	0.00816	0.01503									40.8653	165	40.8653	2012	40.8653	4086
	2539.79	70.362	0.00816	0.01504									40.8857	178	40.8857	2003	40.8857	4092
	2538.83	70.351	0.00816	0.01504									40.9061	155	40.9061	2015	40.9061	4097
	2537.86	70.334	0.00816	0.01505									40.9265	164	40.9265	2004	40.9265	4087
	2536.9	70.303	0.00816	0.01505									40.9469	176	40.9469	2000	40.9469	4106
	2535.93	70.259	0.00816	0.01506									40.9673	186	40.9673	2006	40.9673	4104
	2534.97	70.209	0.00816	0.01506									40.9877	182	40.9877	2031	40.9877	4085
	2534.01	70.158	0.00816	0.01507									41.0081	170	41.0081	2028	41.0081	4082
	2533.04	70.113	0.00817	0.01507									41.0285	193	41.0285	2021	41.0285	4102
	2532.08	70.076	0.00816	0.01506									41.0489	177	41.0489	2012	41.0489	4093
	2531.11	70.048	0.00816	0.01505									41.0693	178	41.0693	2017	41.0693	4098
	2530.15	70.023	0.00816	0.01504									41.0897	160	41.0897	2012	41.0897	4094
	2529.18	69.997	0.00817	0.01504									41.1101	207	41.1101	2020	41.1101	4104
	2528.22	69.971	0.00817	0.01503									41.1305	193	41.1305	2030	41.1305	4102
	2527.26	69.945	0.00818	0.01503									41.1509	168	41.1509	2014	41.1509	4098
	2526.29	69.918	0.00818	0.01504									41.1713	203	41.1713	2024	41.1713	4092
	2525.33	69.89	0.00819	0.01505									41.1917	190	41.1917	2034	41.1917	4115
	2524.36	69.866	0.00819	0.01505									41.2121	206	41.2121	2018	41.2121	4098
	2523.4	69.851	0.00819	0.01505									41.2325	169	41.2325	2030	41.2325	4086
	2522.43	69.845	0.00819	0.01505									41.2529	181	41.2529	2004	41.2529	4097
	2521.47	69.841	0.00819	0.01505									41.2733	160	41.2733	2002	41.2733	4090
	2520.51	69.83	0.0082	0.01505									41.2937	174	41.2937	2007	41.2937	4095
	2519.54	69.807	0.0082	0.01505									41.3141	166	41.3141	2006	41.3141	4093
	2518.58	69.77	0.00819	0.01505									41.3345	165	41.3345	2004	41.3345	4102
	2517.61	69.729	0.00819	0.01505									41.3549	162	41.3549	2000	41.3549	4081
	2516.65	69.694	0.00819	0.01504									41.3753	144	41.3753	2010	41.3753	4094
	2515.68	69.675	0.00818	0.01503									41.3957	177	41.3957	2009	41.3957	4085
	2514.72	69.665	0.00818	0.01503									41.4161	168	41.4161	2014	41.4161	4078
	2513.76	69.655	0.00819	0.01502									41.4365	172	41.4365	2008	41.4365	4073
	2512.79	69.64	0.00819	0.01502									41.4569	174	41.4569	2002	41.4569	4079
	2511.83	69.621	0.00819	0.01502									41.4773	168	41.4773	2000	41.4773	4078
	2510.86	69.6	0.00819	0.01502									41.4977	151	41.4977	2000	41.4977	4089
	2509.9	69.578	0.00819	0.01502									41.5181	155	41.5181	2004	41.5181	4084
	2508.94	69.559	0.00818	0.01502									41.5385	160	41.5385	2000	41.5385	4085
	2507.97	69.546	0.00818	0.01502									41.5589	182	41.5589	2008	41.5589	4081
	2507.01	69.541	0.00818	0.01502									41.5793	149	41.5793	2008	41.5793	4084
	2506.04	69.543	0.00817	0.01502									41.5997	160	41.5997	2003	41.5997	4092
	2505.08	69.551	0.00817	0.01501									41.6201	147	41.6201	2012	41.6201	4088
	2504.11	69.569	0.00817	0.01501									41.6405	161	41.6405	2019	41.6405	4097
	2503.15	69.594	0.00817	0.01502									41.6609	148	41.6609	2009	41.6609	4083
	2502.19	69.628	0.00817	0.01502									41.6813	137	41.6813	2000	41.6813	4095
	2501.22	69.671	0.00817	0.01502									41.7017	141	41.7017	2003	41.7017	4107
	2500.26	69.721	0.00816	0.01502									41.7221	166	41.7221	2005	41.7221	4106
	2499.29	69.77	0.00816	0.01502									41.7425	146	41.7425	2000	41.7425	4092
	2498.33	69.807	0.00815	0.01501									41.7629	159	41.7629	2010	41.7629	4106
	2497.36	69.831	0.00814	0.015									41.7833	155	41.7833	2000	41.7833	4110
	2496.4	69.847	0.00814	0.015									41.8037	160	41.8037	2000	41.8037	4117
	2495.44	69.862	0.00814	0.015									41.8241	189	41.8241	2000	41.8241	4114
	2494.47	69.878	0.00813	0.015									41.8445	167	41.8445	2009	41.8445	4110
	2493.51	69.895	0.00813	0.01501									41.8649	170	41.8649	2006	41.8649	4096
	2492.54	69.91	0.00813	0.01501									41.8853	169	41.8853	2025	41.8853	4101
	2491.58	69.917	0.00813	0.01502									41.9057	175	41.9057	2007	41.9057	4097
	2490.61	69.918	0.00813	0.01502									41.9261	150	41.9261	2016	41.9261	4101
	2489.65	69.918	0.00812	0.01502									41.9465	143	41.9465	2005	41.9465	4089
	2488.69	69.922	0.00812	0.01502									41.9669	168	41.9669	2000	41.9669	4084
	2487.72	69.925	0.00812	0.01502									41.9873	160	41.9873	2000	41.9873	4090
	2486.76	69.922	0.00812	0.01502									42.0077	164	42.0077	2005	42.0077	4083
	2485.79	69.916	0.00811	0.01501									42.0281	171	42.0281	2000	42.0281	4098
	2484.83	69.918	0.00811	0.015									42.0485	138	42.0485	2020	42.0485	4085
	2483.86	69.932	0.00811	0.01498									42.0689	170	42.0689	2000	42.0689	4080
	2482.9	69.952	0.0081	0.01497									42.0893	148	42.0893	2000	42.0893	4090
	2481.94	69.973	0.0081	0.01497									42.1097	149	42.1097	2007	42.1097	4086
	2480.97	69.988	0.0081	0.01497									42.1301	144	42.1301	2011	42.1301	4085
	2480.01	69.998	0.00811	0.01497									42.1505	172	42.1505	2000	42.1505	4081
	2479.04	70.006	0.00811	0.01498									42.1709	145	42.1709	2012	42.1709	4089
	2478.08	70.022	0.00811	0.01499									42.1913	127	42.1913	2000	42.1913	4090
	2477.12	70.052	0.00811	0.01499									42.2117	155	42.2117	2006	42.2117	4098
	2476.15	70.095	0.00811	0.015									42.2321	152	42.2321	2000	42.2321	4088
	2475.19	70.144	0.00811	0.015									42.2525	159	42.2525	2011	42.2525	4088
	2474.22	70.193	0.00811	0.01499									42.2729	159	42.2729	2010	42.2729	4115
	2473.26	70.237	0.00811	0.01499									42.2933	167	42.2933	2014	42.2933	4108
	2472.3	70.269	0.00811	0.01499									42.3137	173	42.3137	2018	42.3137	4106
	2471.33	70.291	0.00811	0.01499									42.3341	164	42.3341	2038	42.3341	4111
	2470.37	70.311	0.00811	0.01498									42.3545	148	42.3545	2045	42.3545	4108
	2469.4	70.337	0.00811	0.01498									42.3749	165	42.3749	2053	42.3749	4119
	2468.44	70.365	0.0081	0.01498									42.3953	172	42.3953	2056	42.3953	4158
	2467.47	70.384	0.0081	0.01498									42.4157	169	42.4157	2063	42.4157	4168
	2466.51	70.386	0.0081	0.01499									42.4361	170	42.4361	2069	42.4361	4250
	2465.55	70.374	0.0081	0.01499									42.4565	162	42.4565	2059	42.4565	4256
	2464.58	70.355	0.00809	0.01499									42.4769	155	42.4769	2030	42.4769	4193
	2463.62	70.334	0.0081	0.01499									42.4973	161	42.4973	2017	42.4973	4157
	2462.65	70.313	0.0081	0.015									42.5177	172	42.5177	2004	42.5177	4161
	2461.69	70.288	0.0081	0.01501									42.5381	167	42.5381	2013	42.5381	4184
	2460.72	70.258	0.0081	0.01502									42.5585	144	42.5585	2011	42.5585	4157
	2459.76	70.22	0.0081	0.01502									42.5789	161	42.5789	2010	42.5789	4166
	2458.8	70.174	0.0081	0.01502									42.5993	149	42.5993	2019	42.5993	4128
	2457.83	70.119	0.0081	0.01502									42.6197	163	42.6197	2000	42.6197	4108
	2456.87	70.051	0.0081	0.01502									42.6401	161	42.6401	2025	42.6401	4096
	2455.9	69.977	0.0081	0.01501									42.6605	165	42.6605	2008	42.6605	4099
	2454.94	69.908	0.0081	0.015									42.6809	154	42.6809	2001	42.6809	4101
	2453.97	69.863	0.0081	0.01499									42.7013	154	42.7013	2001	42.7013	4093
	2453.01	69.855	0.00809	0.01497									42.7217	153	42.7217	2001	42.7217	4086
	2452.05	69.882	0.00809	0.01496									42.7421	163	42.7421	2035	42.7421	4119
	2451.08	69.934	0.00809	0.01495									42.7625	195	42.7625	2032	42.7625	4113
	2450.12	69.991	0.00809	0.01495									42.7829	160	42.7829	2031	42.7829	4119
	2449.15	70.033	0.00809	0.01496									42.8033	183	42.8033	2024	42.8033	4110
	2448.19	70.056	0.00809	0.01497									42.8237	189	42.8237	2036	42.8237	4099
	2447.22	70.071	0.00809	0.01498									42.8441	161	42.8441	2038	42.8441	4113
	2446.26	70.093	0.00809	0.01499									42.8645	187	42.8645	2048	42.8645	4104
	2445.3	70.126	0.00809	0.01499									42.8849	179	42.8849	2013	42.8849	4114
	2444.33	70.167	0.0081	0.015									42.9053	168	42.9053	2039	42.9053	4116
	2443.37	70.207	0.0081	0.015									42.9257	183	42.9257	2034	42.9257	4122
	2442.4	70.235	0.00811	0.01501									42.9461	160	42.9461	2021	42.9461	4106
	2441.44	70.244	0.00811	0.01501									42.9665	205	42.9665	2028	42.9665	4130
	2440.47	70.233	0.00811	0.01501									42.9869	174	42.9869	2041	42.9869	4102
	2439.51	70.21	0.0081	0.015									43.0073	190	43.0073	2056	43.0073	4124
	2438.55	70.181	0.0081	0.01499									43.0277	202	43.0277	2046	43.0277	4138
	2437.58	70.151	0.0081	0.01498									43.0481	229	43.0481	2098	43.0481	4132
	2436.62	70.119	0.00809	0.01497									43.0685	221	43.0685	2099	43.0685	4137
	2435.65	70.085	0.00809	0.01496									43.0889	225	43.0889	2127	43.0889	4177
	2434.69	70.046	0.00809	0.01495									43.1093	221	43.1093	2148	43.1093	4187
	2433.72	69.995	0.00809	0.01495									43.1297	243	43.1297	2163	43.1297	4236
	2432.76	69.935	0.00809	0.01495									43.1501	267	43.1501	2177	43.1501	4257
	2431.8	69.871	0.00809	0.01496									43.1705	285	43.1705	2134	43.1705	4276
	2430.83	69.814	0.00809	0.01496									43.1909	265	43.1909	2147	43.1909	4292
	2429.87	69.769	0.00809	0.01496									43.2113	253	43.2113	2140	43.2113	4290
	2428.9	69.738	0.00809	0.01496									43.2317	315	43.2317	2118	43.2317	4310
	2427.94	69.721	0.0081	0.01496									43.2521	312	43.2521	2100	43.2521	4252
	2426.98	69.713	0.0081	0.01497									43.2725	310	43.2725	2062	43.2725	4225
	2426.01	69.707	0.0081	0.01497									43.2929	285	43.2929	2050	43.2929	4258
	2425.05	69.703	0.00811	0.01498									43.3133	293	43.3133	2026	43.3133	4224
	2424.08	69.707	0.00811	0.01498									43.3337	296	43.3337	2051	43.3337	4226
	2423.12	69.727	0.00811	0.01498									43.3541	276	43.3541	2036	43.3541	4185
	2422.16	69.76	0.00811	0.01497									43.3745	280	43.3745	2026	43.3745	4156
	2421.19	69.799	0.0081	0.01496									43.3949	246	43.3949	2025	43.3949	4160
	2420.23	69.838	0.0081	0.01495									43.4153	243	43.4153	2032	43.4153	4131
	2419.26	69.872	0.00809	0.01495									43.4357	232	43.4357	2034	43.4357	4135
	2418.3	69.896	0.00809	0.01494									43.4561	231	43.4561	2029	43.4561	4120
	2417.33	69.907	0.00809	0.01493									43.4765	212	43.4765	2026	43.4765	4142
	2416.37	69.907	0.00808	0.01493									43.4969	193	43.4969	2028	43.4969	4134
	2415.41	69.896	0.00808	0.01492									43.5173	212	43.5173	2016	43.5173	4126
	2414.44	69.877	0.00808	0.01492									43.5377	212	43.5377	2029	43.5377	4125
	2413.48	69.847	0.00809	0.01492									43.5581	185	43.5581	2025	43.5581	4114
	2412.51	69.809	0.00809	0.01492									43.5785	188	43.5785	2020	43.5785	4123
	2411.55	69.767	0.0081	0.01493									43.5989	183	43.5989	2000	43.5989	4099
	2410.58	69.724	0.0081	0.01493									43.6193	188	43.6193	2005	43.6193	4111
	2409.62	69.679	0.0081	0.01494									43.6397	190	43.6397	2026	43.6397	4104
	2408.66	69.638	0.00811	0.01494									43.6601	178	43.6601	2011	43.6601	4112
	2407.69	69.607	0.0081	0.01494									43.6805	187	43.6805	2010	43.6805	4131
	2406.73	69.584	0.0081	0.01493									43.7009	187	43.7009	2016	43.7009	4116
	2405.76	69.565	0.0081	0.01493									43.7213	165	43.7213	2032	43.7213	4117
	2404.8	69.543	0.00809	0.01492									43.7417	151	43.7417	2039	43.7417	4114
	2403.83	69.515	0.00809	0.01491									43.7621	161	43.7621	2008	43.7621	4120
	2402.87	69.48	0.00808	0.01491									43.7825	160	43.7825	2016	43.7825	4119
	2401.91	69.44	0.00808	0.0149									43.8029	174	43.8029	2007	43.8029	4125
	2400.94	69.397	0.00808	0.0149									43.8233	175	43.8233	2002	43.8233	4116
	2399.98	69.356	0.00808	0.01491									43.8437	146	43.8437	2021	43.8437	4117
	2399.01	69.32	0.00808	0.01492									43.8641	150	43.8641	2012	43.8641	4110
	2398.05	69.298	0.00809	0.01493									43.8845	165	43.8845	2005	43.8845	4112
	2397.08	69.299	0.0081	0.01493									43.9049	176	43.9049	2012	43.9049	4109
	2396.12	69.324	0.0081	0.01493									43.9253	150	43.9253	2027	43.9253	4106
	2395.16	69.368	0.0081	0.01492									43.9457	142	43.9457	2018	43.9457	4122
	2394.19	69.425	0.0081	0.01491									43.9661	167	43.9661	2023	43.9661	4111
	2393.23	69.499	0.0081	0.01489									43.9865	138	43.9865	2013	43.9865	4113
	2392.26	69.6	0.00809	0.01488									44.0069	150	44.0069	2003	44.0069	4108
	2391.3	69.736	0.00809	0.01487									44.0273	132	44.0273	2000	44.0273	4096
	2390.34	69.918	0.00808	0.01486									44.0477	130	44.0477	2013	44.0477	4117
	2389.37	70.15	0.00807	0.01484									44.0681	129	44.0681	2000	44.0681	4101
	2388.41	70.428	0.00805	0.01483									44.0885	155	44.0885	2007	44.0885	4102
	2387.44	70.735	0.00803	0.01481									44.1089	144	44.1089	2000	44.1089	4100
	2386.48	71.049	0.00801	0.01479									44.1293	138	44.1293	2002	44.1293	4101
	2385.51	71.35	0.00798	0.01477									44.1497	184	44.1497	2003	44.1497	4091
	2384.55	71.612	0.00795	0.01475									44.1701	156	44.1701	2001	44.1701	4091
	2383.59	71.808	0.00791	0.01473									44.1905	162	44.1905	2016	44.1905	4083
	2382.62	71.908	0.00786	0.01471									44.2109	116	44.2109	2006	44.2109	4097
	2381.66	71.89	0.00782	0.01471									44.2313	135	44.2313	2010	44.2313	4079
	2380.69	71.737	0.00777	0.0147									44.2517	162	44.2517	2000	44.2517	4091
	2379.73	71.436	0.00771	0.0147									44.2721	154	44.2721	2000	44.2721	4099
	2378.76	70.998	0.00766	0.0147									44.2925	152	44.2925	2013	44.2925	4073
	2377.8	70.465	0.00762	0.01469									44.3129	151	44.3129	2012	44.3129	4085
	2376.84	69.901	0.00757	0.01467									44.3333	131	44.3333	2000	44.3333	4102
	2375.87	69.353	0.00753	0.01463									44.3537	161	44.3537	2002	44.3537	4077
	2374.91	68.771	0.00749	0.01459									44.3741	166	44.3741	2014	44.3741	4085
	2373.94	68.226	0.00744	0.01452									44.3945	142	44.3945	2011	44.3945	4084
	2372.98	67.722	0.00739	0.01442									44.4149	135	44.4149	2009	44.4149	4071
	2372.01	67.268	0.00734	0.0143									44.4353	151	44.4353	2010	44.4353	4079
	2371.05	66.873	0.00728	0.01418									44.4557	176	44.4557	2007	44.4557	4086
	2370.09	66.53	0.00723	0.01405									44.4761	140	44.4761	2000	44.4761	4078
	2369.12	66.199	0.00718	0.01393									44.4965	127	44.4965	2007	44.4965	4090
	2368.16	65.833	0.00714	0.01382									44.5169	163	44.5169	2000	44.5169	4088
	2367.19	65.414	0.00709	0.01372									44.5373	145	44.5373	2001	44.5373	4078
	2366.23	64.979	0.00705	0.01362									44.5577	145	44.5577	2008	44.5577	4093
	2365.26	64.58	0.00702	0.01352									44.5781	165	44.5781	2007	44.5781	4086
	2364.3	64.244	0.00699	0.01341									44.5985	153	44.5985	2004	44.5985	4086
	2363.34	63.978	0.00697	0.01329									44.6189	126	44.6189	2021	44.6189	4080
	2362.37	63.77	0.00696	0.01317									44.6393	157	44.6393	2009	44.6393	4083
	2361.41	63.593	0.00695	0.01306									44.6597	129	44.6597	2016	44.6597	4094
	2360.44	63.426	0.00696	0.01297									44.6801	139	44.6801	2015	44.6801	4091
	2359.48	63.292	0.00698	0.01291									44.7005	144	44.7005	2000	44.7005	4088
	2358.51	63.285	0.00701	0.01285									44.7209	169	44.7209	2000	44.7209	4072
	2357.55	63.48	0.00705	0.01279									44.7413	139	44.7413	2000	44.7413	4099
	2356.59	63.89	0.0071	0.01275									44.7617	137	44.7617	2004	44.7617	4093
	2355.62	64.495	0.00716	0.01272									44.7821	157	44.7821	2013	44.7821	4106
	2354.66	65.289	0.00722	0.01272									44.8025	147	44.8025	2012	44.8025	4105
	2353.69	66.298	0.00729	0.01272									44.8229	166	44.8229	2003	44.8229	4098
	2352.73	67.622	0.00736	0.01272									44.8433	134	44.8433	2016	44.8433	4115
	2351.76	69.41	0.00742	0.01272									44.8637	153	44.8637	2016	44.8637	4103
	2350.8	71.695	0.00745	0.01273									44.8841	130	44.8841	2010	44.8841	4096
	2349.84	74.19	0.00744	0.01281									44.9045	122	44.9045	2002	44.9045	4101
	2348.87	76.241	0.00738	0.01299									44.9249	147	44.9249	2027	44.9249	4103
	2347.91	76.994	0.00728	0.01329									44.9453	150	44.9453	2024	44.9453	4098
	2346.94	75.769	0.00717	0.01369									44.9657	150	44.9657	2015	44.9657	4100
	2345.98	72.663	0.0071	0.01405									44.9861	142	44.9861	2005	44.9861	4110
	2345.02	68.889	0.00709	0.01421									45.0065	160	45.0065	2015	45.0065	4105
	2344.05	66.048	0.00715	0.01411									45.0269	122	45.0269	2016	45.0269	4085
	2343.09	64.85	0.00722	0.01388									45.0473	155	45.0473	2013	45.0473	4097
	2342.12	64.92	0.00728	0.01368									45.0677	151	45.0677	2009	45.0677	4092
	2341.16	65.524	0.0073	0.01355									45.0881	141	45.0881	2028	45.0881	4079
	2340.2	66.158	0.00732	0.01349									45.1085	134	45.1085	2007	45.1085	4104
	2339.23	66.643	0.00732	0.01346									45.1289	130	45.1289	2003	45.1289	4111
	2338.27	66.973	0.00733	0.01344									45.1493	151	45.1493	2001	45.1493	4096
	2337.3	67.193	0.00734	0.01343									45.1697	115	45.1697	2026	45.1697	4099
	2336.34	67.366	0.00734	0.01343									45.1901	133	45.1901	2015	45.1901	4089
	2335.37	67.539	0.00735	0.01342									45.2105	132	45.2105	2008	45.2105	4096
	2334.41	67.683	0.00735	0.01342									45.2309	147	45.2309	2006	45.2309	4094
	2333.45	67.695	0.00735	0.01342									45.2513	145	45.2513	2020	45.2513	4088
	2332.48	67.488	0.00735	0.01344									45.2717	145	45.2717	2012	45.2717	4107
	2331.52	67.103	0.00736	0.01346									45.2921	133	45.2921	2015	45.2921	4098
	2330.55	66.728	0.00739	0.01347									45.3125	143	45.3125	2000	45.3125	4106
	2329.59	66.579	0.00743	0.01346									45.3329	123	45.3329	2025	45.3329	4125
	2328.62	66.751	0.00747	0.01345									45.3533	130	45.3533	2017	45.3533	4131
	2327.66	67.16	0.0075	0.01344									45.3737	149	45.3737	2027	45.3737	4121
	2326.7	67.607	0.00752	0.01344									45.3941	123	45.3941	2021	45.3941	4124
	2325.73	67.89	0.00753	0.01347									45.4145	132	45.4145	2024	45.4145	4144
	2324.77	67.908	0.00754	0.01352									45.4349	143	45.4349	2028	45.4349	4117
	2323.8	67.702	0.00754	0.01356									45.4553	131	45.4553	2007	45.4553	4123
	2322.84	67.424	0.00756	0.01359									45.4757	145	45.4757	2035	45.4757	4122
	2321.87	67.231	0.00758	0.01361									45.4961	133	45.4961	2018	45.4961	4139
	2320.91	67.216	0.00761	0.01361									45.5165	127	45.5165	2020	45.5165	4149
	2319.95	67.393	0.00765	0.01362									45.5369	135	45.5369	2006	45.5369	4173
	2318.98	67.728	0.00769	0.01364									45.5573	128	45.5573	2015	45.5573	4226
	2318.02	68.147	0.00772	0.01368									45.5777	128	45.5777	2010	45.5777	4273
	2317.05	68.542	0.00775	0.01373									45.5981	119	45.5981	2013	45.5981	4274
	2316.09	68.804	0.00777	0.0138									45.6185	153	45.6185	2014	45.6185	4228
	2315.12	68.866	0.00779	0.01387									45.6389	144	45.6389	2020	45.6389	4289
	2314.16	68.748	0.0078	0.01393									45.6593	131	45.6593	2026	45.6593	4351
	2313.2	68.528	0.00782	0.01398									45.6797	137	45.6797	2039	45.6797	4303
	2312.23	68.323	0.00784	0.01401									45.7001	133	45.7001	2037	45.7001	4258
	2311.27	68.203	0.00786	0.01403									45.7205	131	45.7205	2049	45.7205	4203
	2310.3	68.18	0.00787	0.01405									45.7409	138	45.7409	2034	45.7409	4207
	2309.34	68.22	0.00789	0.01408									45.7613	143	45.7613	2071	45.7613	4235
	2308.38	68.282	0.00791	0.01412									45.7817	149	45.7817	2059	45.7817	4235
	2307.41	68.342	0.00793	0.01416									45.8021	145	45.8021	2073	45.8021	4219
	2306.45	68.398	0.00795	0.0142									45.8225	145	45.8225	2049	45.8225	4167
	2305.48	68.457	0.00796	0.01424									45.8429	136	45.8429	2034	45.8429	4147
	2304.52	68.518	0.00797	0.01428									45.8633	136	45.8633	2038	45.8633	4116
	2303.55	68.565	0.00798	0.01431									45.8837	120	45.8837	2026	45.8837	4112
	2302.59	68.574	0.00799	0.01434									45.9041	141	45.9041	2022	45.9041	4102
	2301.62	68.536	0.008	0.01437									45.9245	149	45.9245	2000	45.9245	4105
	2300.66	68.459	0.00801	0.0144									45.9449	147	45.9449	2016	45.9449	4094
	2299.7	68.365	0.00803	0.01444									45.9653	142	45.9653	2000	45.9653	4116
	2298.73	68.277	0.00804	0.01448									45.9857	134	45.9857	2000	45.9857	4084
	2297.77	68.205	0.00806	0.01452									46.0061	135	46.0061	2004	46.0061	4082
	2296.8	68.147	0.00807	0.01455									46.0265	122	46.0265	2000	46.0265	4091
	2295.84	68.105	0.00808	0.01458									46.0469	128	46.0469	2027	46.0469	4099
	2294.88	68.075	0.00809	0.01459									46.0673	122	46.0673	2007	46.0673	4098
	2293.91	68.054	0.0081	0.0146									46.0877	134	46.0877	2012	46.0877	4096
	2292.95	68.037	0.0081	0.01461									46.1081	131	46.1081	2020	46.1081	4099
	2291.98	68.023	0.00811	0.01462									46.1285	130	46.1285	2022	46.1285	4099
	2291.02	68.014	0.00811	0.01463									46.1489	139	46.1489	2003	46.1489	4082
	2290.05	68.012	0.00812	0.01464									46.1693	130	46.1693	2000	46.1693	4101
	2289.09	68.019	0.00812	0.01464									46.1897	151	46.1897	2000	46.1897	4080
	2288.13	68.03	0.00812	0.01464									46.2101	119	46.2101	2000	46.2101	4072
	2287.16	68.045	0.00812	0.01464									46.2305	129	46.2305	2000	46.2305	4081
	2286.2	68.069	0.00813	0.01465									46.2509	125	46.2509	2000	46.2509	4083
	2285.23	68.104	0.00813	0.01465									46.2713	132	46.2713	2022	46.2713	4089
	2284.27	68.144	0.00814	0.01467									46.2917	123	46.2917	2002	46.2917	4086
	2283.3	68.169	0.00815	0.01469									46.3121	127	46.3121	2024	46.3121	4080
	2282.34	68.157	0.00815	0.01471									46.3325	142	46.3325	2011	46.3325	4074
	2281.38	68.097	0.00815	0.01472									46.3529	123	46.3529	2000	46.3529	4081
	2280.41	67.997	0.00815	0.01473									46.3733	116	46.3733	2004	46.3733	4093
	2279.45	67.877	0.00815	0.01473									46.3937	148	46.3937	2000	46.3937	4089
	2278.48	67.758	0.00815	0.01473									46.4141	122	46.4141	2020	46.4141	4074
	2277.52	67.657	0.00814	0.01472									46.4345	136	46.4345	2010	46.4345	4072
	2276.55	67.58	0.00814	0.01471									46.4549	149	46.4549	2000	46.4549	4085
	2275.59	67.524	0.00814	0.0147									46.4753	129	46.4753	2003	46.4753	4072
	2274.63	67.481	0.00813	0.01469									46.4957	146	46.4957	2002	46.4957	4072
	2273.66	67.444	0.00813	0.01467									46.5161	123	46.5161	2011	46.5161	4091
	2272.7	67.411	0.00812	0.01466									46.5365	112	46.5365	2007	46.5365	4074
	2271.73	67.384	0.00812	0.01465									46.5569	128	46.5569	2000	46.5569	4068
	2270.77	67.365	0.00812	0.01464									46.5773	128	46.5773	2028	46.5773	4088
	2269.81	67.353	0.00812	0.01464									46.5977	151	46.5977	2010	46.5977	4079
	2268.84	67.346	0.00812	0.01464									46.6181	165	46.6181	2009	46.6181	4096
	2267.88	67.336	0.00812	0.01464									46.6385	140	46.6385	2007	46.6385	4082
	2266.91	67.319	0.00813	0.01464									46.6589	153	46.6589	2005	46.6589	4056
	2265.95	67.295	0.00813	0.01464									46.6793	98	46.6793	2000	46.6793	4094
	2264.98	67.264	0.00814	0.01464									46.6997	139	46.6997	2000	46.6997	4081
	2264.02	67.228	0.00814	0.01464									46.7201	131	46.7201	2010	46.7201	4084
	2263.06	67.191	0.00814	0.01464									46.7405	125	46.7405	2002	46.7405	4079
	2262.09	67.155	0.00814	0.01464									46.7609	123	46.7609	2009	46.7609	4082
	2261.13	67.129	0.00813	0.01463									46.7813	113	46.7813	2008	46.7813	4088
	2260.16	67.117	0.00813	0.01462									46.8017	131	46.8017	2006	46.8017	4092
	2259.2	67.119	0.00812	0.01461									46.8221	128	46.8221	2019	46.8221	4080
	2258.24	67.13	0.00812	0.0146									46.8425	115	46.8425	2013	46.8425	4083
	2257.27	67.137	0.00812	0.0146									46.8629	136	46.8629	2003	46.8629	4090
	2256.31	67.128	0.00812	0.01459									46.8833	127	46.8833	2002	46.8833	4084
	2255.34	67.102	0.00812	0.01458									46.9037	127	46.9037	2005	46.9037	4099
	2254.38	67.075	0.00812	0.01458									46.9241	125	46.9241	2014	46.9241	4098
	2253.41	67.064	0.00812	0.01457									46.9445	141	46.9445	2022	46.9445	4102
	2252.45	67.075	0.00813	0.01456									46.9649	141	46.9649	2000	46.9649	4086
	2251.49	67.103	0.00813	0.01456									46.9853	143	46.9853	2021	46.9853	4107
	2250.52	67.134	0.00814	0.01457									47.0057	128	47.0057	2018	47.0057	4121
	2249.56	67.16	0.00814	0.01457									47.0261	136	47.0261	2033	47.0261	4109
	2248.59	67.176	0.00814	0.01459									47.0465	127	47.0465	2048	47.0465	4142
	2247.63	67.185	0.00815	0.0146									47.0669	136	47.0669	2055	47.0669	4133
	2246.66	67.194	0.00815	0.01461									47.0873	134	47.0873	2066	47.0873	4149
	2245.7	67.204	0.00815	0.01461									47.1077	114	47.1077	2049	47.1077	4158
	2244.74	67.209	0.00816	0.01461									47.1281	114	47.1281	2031	47.1281	4184
	2243.77	67.203	0.00816	0.01461									47.1485	128	47.1485	2053	47.1485	4166
	2242.81	67.184	0.00816	0.0146									47.1689	116	47.1689	2054	47.1689	4206
	2241.84	67.158	0.00815	0.01458									47.1893	132	47.1893	2015	47.1893	4168
	2240.88	67.133	0.00815	0.01456									47.2097	132	47.2097	2026	47.2097	4187
	2239.91	67.117	0.00814	0.01455									47.2301	122	47.2301	2041	47.2301	4178
	2238.95	67.109	0.00814	0.01454									47.2505	127	47.2505	2055	47.2505	4196
	2237.99	67.105	0.00814	0.01453									47.2709	125	47.2709	2029	47.2709	4177
	2237.02	67.096	0.00814	0.01453									47.2913	126	47.2913	2042	47.2913	4167
	2236.06	67.079	0.00814	0.01454									47.3117	144	47.3117	2042	47.3117	4149
	2235.09	67.058	0.00814	0.01454									47.3321	139	47.3321	2033	47.3321	4206
	2234.13	67.038	0.00815	0.01454									47.3525	93	47.3525	2047	47.3525	4210
	2233.16	67.02	0.00815	0.01455									47.3729	106	47.3729	2050	47.3729	4150
	2232.2	67.001	0.00816	0.01455									47.3933	134	47.3933	2060	47.3933	4218
	2231.24	66.978	0.00816	0.01455									47.4137	130	47.4137	2101	47.4137	4209
	2230.27	66.95	0.00816	0.01455									47.4341	146	47.4341	2095	47.4341	4199
	2229.31	66.917	0.00816	0.01454									47.4545	124	47.4545	2113	47.4545	4265
	2228.34	66.882	0.00816	0.01453									47.4749	121	47.4749	2108	47.4749	4239
	2227.38	66.85	0.00816	0.01452									47.4953	126	47.4953	2132	47.4953	4279
	2226.41	66.825	0.00815	0.01451									47.5157	137	47.5157	2091	47.5157	4331
	2225.45	66.809	0.00815	0.01451									47.5361	116	47.5361	2057	47.5361	4277
	2224.49	66.802	0.00815	0.0145									47.5565	125	47.5565	2053	47.5565	4266
	2223.52	66.804	0.00815	0.01449									47.5769	133	47.5769	2050	47.5769	4279
	2222.56	66.812	0.00815	0.01449									47.5973	126	47.5973	2050	47.5973	4222
	2221.59	66.821	0.00815	0.01449									47.6177	112	47.6177	2019	47.6177	4209
	2220.63	66.829	0.00815	0.01448									47.6381	123	47.6381	2044	47.6381	4224
	2219.67	66.84	0.00815	0.01448									47.6585	117	47.6585	2049	47.6585	4198
	2218.7	66.86	0.00816	0.01448									47.6789	120	47.6789	2007	47.6789	4169
	2217.74	66.89	0.00816	0.01449									47.6993	109	47.6993	2015	47.6993	4157
	2216.77	66.924	0.00816	0.01449									47.7197	111	47.7197	2031	47.7197	4149
	2215.81	66.955	0.00817	0.01449									47.7401	125	47.7401	2017	47.7401	4122
	2214.84	66.977	0.00817	0.01449									47.7605	108	47.7605	2010	47.7605	4128
	2213.88	66.986	0.00818	0.01449									47.7809	122	47.7809	2005	47.7809	4101
	2212.92	66.981	0.00818	0.01449									47.8013	122	47.8013	2000	47.8013	4121
	2211.95	66.966	0.00818	0.01448									47.8217	130	47.8217	2000	47.8217	4112
	2210.99	66.944	0.00818	0.01448									47.8421	116	47.8421	2000	47.8421	4112
	2210.02	66.919	0.00817	0.01447									47.8625	136	47.8625	2005	47.8625	4103
	2209.06	66.893	0.00817	0.01446									47.8829	132	47.8829	2002	47.8829	4095
	2208.09	66.869	0.00816	0.01445									47.9033	118	47.9033	2014	47.9033	4109
	2207.13	66.853	0.00816	0.01444									47.9237	126	47.9237	2014	47.9237	4109
	2206.17	66.843	0.00815	0.01443									47.9441	121	47.9441	2018	47.9441	4128
	2205.2	66.837	0.00815	0.01442									47.9645	128	47.9645	2000	47.9645	4114
	2204.24	66.834	0.00815	0.01441									47.9849	122	47.9849	2013	47.9849	4105
	2203.27	66.833	0.00816	0.01441									48.0053	127	48.0053	2005	48.0053	4113
	2202.31	66.828	0.00816	0.01441									48.0257	128	48.0257	2017	48.0257	4114
	2201.34	66.812	0.00817	0.01442									48.0461	104	48.0461	2000	48.0461	4104
	2200.38	66.787	0.00817	0.01443									48.0665	135	48.0665	2000	48.0665	4096
	2199.42	66.757	0.00818	0.01444									48.0869	115	48.0869	2010	48.0869	4112
	2198.45	66.731	0.00818	0.01444									48.1073	115	48.1073	2000	48.1073	4081
	2197.49	66.712	0.00818	0.01444									48.1277	141	48.1277	2018	48.1277	4120
	2196.52	66.701	0.00818	0.01444									48.1481	119	48.1481	2000	48.1481	4114
	2195.56	66.699	0.00818	0.01442									48.1685	97	48.1685	2000	48.1685	4105
	2194.59	66.706	0.00817	0.01441									48.1889	125	48.1889	2000	48.1889	4118
	2193.63	66.724	0.00817	0.0144									48.2093	135	48.2093	2012	48.2093	4100
	2192.67	66.748	0.00817	0.01439									48.2297	117	48.2297	2022	48.2297	4099
	2191.7	66.772	0.00816	0.01438									48.2501	140	48.2501	2018	48.2501	4136
	2190.74	66.788	0.00816	0.01438									48.2705	116	48.2705	2018	48.2705	4133
	2189.77	66.795	0.00816	0.01437									48.2909	86	48.2909	2028	48.2909	4159
	2188.81	66.799	0.00816	0.01437									48.3113	110	48.3113	2031	48.3113	4124
	2187.85	66.806	0.00816	0.01436									48.3317	105	48.3317	2018	48.3317	4144
	2186.88	66.819	0.00816	0.01435									48.3521	109	48.3521	2041	48.3521	4130
	2185.92	66.837	0.00816	0.01435									48.3725	112	48.3725	2052	48.3725	4153
	2184.95	66.856	0.00816	0.01435									48.3929	106	48.3929	2103	48.3929	4152
	2183.99	66.871	0.00816	0.01435									48.4133	124	48.4133	2081	48.4133	4193
	2183.03	66.877	0.00817	0.01435									48.4337	128	48.4337	2093	48.4337	4197
	2182.06	66.869	0.00817	0.01435									48.4541	106	48.4541	2137	48.4541	4218
	2181.1	66.846	0.00817	0.01435									48.4745	127	48.4745	2114	48.4745	4258
	2180.13	66.813	0.00817	0.01435									48.4949	120	48.4949	2114	48.4949	4277
	2179.17	66.771	0.00817	0.01435									48.5153	116	48.5153	2114	48.5153	4310
	2178.2	66.723	0.00817	0.01434									48.5357	129	48.5357	2104	48.5357	4274
	2177.24	66.672	0.00817	0.01433									48.5561	105	48.5561	2084	48.5561	4294
	2176.28	66.624	0.00816	0.01431									48.5765	123	48.5765	2075	48.5765	4284
	2175.31	66.579	0.00816	0.01429									48.5969	101	48.5969	2037	48.5969	4301
	2174.35	66.538	0.00816	0.01428									48.6173	89	48.6173	2046	48.6173	4244
	2173.38	66.503	0.00815	0.01428									48.6377	112	48.6377	2038	48.6377	4250
	2172.42	66.477	0.00815	0.01428									48.6581	113	48.6581	2025	48.6581	4250
	2171.45	66.46	0.00815	0.01429									48.6785	105	48.6785	2030	48.6785	4208
	2170.49	66.449	0.00816	0.01429									48.6989	91	48.6989	2015	48.6989	4202
	2169.53	66.442	0.00816	0.0143									48.7193	107	48.7193	2038	48.7193	4163
	2168.56	66.436	0.00816	0.0143									48.7397	107	48.7397	2017	48.7397	4145
	2167.6	66.433	0.00817	0.0143									48.7601	119	48.7601	2033	48.7601	4155
	2166.63	66.433	0.00817	0.0143									48.7805	106	48.7805	2007	48.7805	4141
	2165.67	66.44	0.00818	0.0143									48.8009	125	48.8009	2013	48.8009	4140
	2164.7	66.451	0.00818	0.0143									48.8213	107	48.8213	2014	48.8213	4144
	2163.74	66.465	0.00818	0.01429									48.8417	112	48.8417	2007	48.8417	4113
	2162.78	66.478	0.00818	0.01428									48.8621	102	48.8621	2006	48.8621	4104
	2161.81	66.493	0.00817	0.01426									48.8825	103	48.8825	2000	48.8825	4102
	2160.85	66.509	0.00817	0.01425									48.9029	107	48.9029	2026	48.9029	4105
	2159.88	66.525	0.00816	0.01423									48.9233	117	48.9233	2011	48.9233	4109
	2158.92	66.539	0.00816	0.01423									48.9437	128	48.9437	2005	48.9437	4093
	2157.95	66.547	0.00815	0.01422									48.9641	113	48.9641	2007	48.9641	4085
	2156.99	66.547	0.00815	0.01422									48.9845	117	48.9845	2017	48.9845	4095
	2156.03	66.533	0.00815	0.01422									49.0049	115	49.0049	2007	49.0049	4090
	2155.06	66.505	0.00815	0.01422									49.0253	113	49.0253	2028	49.0253	4096
	2154.1	66.465	0.00816	0.01422									49.0457	125	49.0457	2020	49.0457	4088
	2153.13	66.418	0.00816	0.01422									49.0661	111	49.0661	2004	49.0661	4100
	2152.17	66.364	0.00817	0.01422									49.0865	103	49.0865	2036	49.0865	4101
	2151.2	66.306	0.00818	0.01423									49.1069	110	49.1069	2014	49.1069	4083
	2150.24	66.249	0.00818	0.01423									49.1273	125	49.1273	2030	49.1273	4103
	2149.28	66.198	0.00818	0.01422									49.1477	117	49.1477	2013	49.1477	4080
	2148.31	66.154	0.00818	0.01422									49.1681	96	49.1681	2008	49.1681	4104
	2147.35	66.112	0.00818	0.01421									49.1885	111	49.1885	2026	49.1885	4097
	2146.38	66.071	0.00818	0.0142									49.2089	110	49.2089	2012	49.2089	4088
	2145.42	66.029	0.00818	0.01418									49.2293	110	49.2293	2017	49.2293	4111
	2144.45	65.99	0.00817	0.01417									49.2497	108	49.2497	2019	49.2497	4093
	2143.49	65.959	0.00816	0.01415									49.2701	106	49.2701	2000	49.2701	4092
	2142.53	65.946	0.00816	0.01414									49.2905	113	49.2905	2005	49.2905	4074
[truncated: 1,702 more rows]
